# Supplementary material for: Transcriptomic and sugar metabolic analysis reveals molecular mechanisms of peach gummosis in response to Neofusicoccum parvum infection
Source: Front Plant Sci. 2024 Oct 11;15:1478055. doi: 10.3389/fpls.2024.1478055 (PMC11503026; doi:10.3389/fpls.2024.1478055)
Supplement: Supplementary file 1 [file DataSheet1.zip]

Archive with 4 entries (3 files):
- Data Sheet 1/
- Data Sheet 1/Table 1.DOCX
- Data Sheet 1/Table 2.XLSX
- Data Sheet 1/Table 3.XLSX
