# Supplementary material for: Transcriptomic and sugar metabolic analysis reveals molecular mechanisms of peach gummosis in response to Neofusicoccum parvum infection
Source: Front Plant Sci. 2024 Oct 11;15:1478055. doi: 10.3389/fpls.2024.1478055 (PMC11503026; doi:10.3389/fpls.2024.1478055)
Supplement: Supplementary file 1 [file DataSheet1.zip › Data Sheet 1/Table 2.XLSX]

## Sheet: T12 vs. C12.DEG.final
ID	C12-2_Count	C12-1_Count	C12-3_Count	T12-3_Count	T12-2_Count	T12-1_Count	C12-2_FPKM	C12-1_FPKM	C12-3_FPKM	T12-3_FPKM	T12-2_FPKM	T12-1_FPKM	FDR	log2FC	regulated	COG_class	COG_class_annotation	GO_annotation	KEGG_annotation	KEGG_pathway_annotation	KOG_class	KOG_class_annotation	Pfam_annotation	Swiss-Prot_annotation	eggNOG_class	eggNOG_class_annotation	NR_annotation
Prupe.1G038500_v2.0.a1	10075	9463	11650	5272	4820	5564	225.984	261.177	240.59	130.656	114.311	133.492	1.08769e-22	-1.20329	down	[T]	Signal transduction mechanisms	Molecular Function: protein serine/threonine phosphatase activity (GO:0004722);; Cellular Component: nucleus (GO:0005634);; Cellular Component: cytoplasm (GO:0005737);; Molecular Function: metal ion binding (GO:0046872);;	K06269|2.0e-193|pper:18793081|K06269 serine/threonine-protein phosphatase PP1 catalytic subunit [EC:3.1.3.16] | (RefSeq) serine/threonine-protein phosphatase PP1	mRNA surveillance pathway (ko03015)	[TR]	Signal transduction mechanisms;; General function prediction only	Calcineurin-like phosphoesterase	Serine/threonine-protein phosphatase PP1 OS=Oryza sativa subsp. japonica OX=39947 GN=Os03g0268000 PE=2 SV=2	T	Signal transduction mechanisms	hypothetical protein PRUPE_1G038500 [Prunus persica]
Prupe.5G035400_v2.0.a1	68313	57093	74491	36046	33998	30187	745.56	755.058	748.378	434.426	392.351	352.798	3.15193e-24	-1.19638	down	--	--	Molecular Function: protein dimerization activity (GO:0046983);;	K13422|0.0e+00|pper:18777327|K13422 transcription factor MYC2 | (RefSeq) transcription factor MYC2	MAPK signaling pathway - plant (ko04016);; Plant hormone signal transduction (ko04075)	--	--	bHLH-MYC and R2R3-MYB transcription factors N-terminal	Transcription factor MYC2 OS=Solanum lycopersicum OX=4081 GN=MYC2 PE=1 SV=1	K	Transcription	transcription factor MYC2 [Prunus persica]
Prupe.8G123200_v2.0.a1	884	1109	1298	538	489	609	11.6807	15.9241	14.3534	7.16628	6.37563	7.91465	1.1973e-06	-1.19115	down	[QR]	Secondary metabolites biosynthesis, transport and catabolism;; General function prediction only	Molecular Function: zinc ion binding (GO:0008270);; Molecular Function: oxidoreductase activity (GO:0016491);;	K00344|6.2e-27|lsv:111889951|K00344 NADPH:quinone reductase [EC:1.6.5.5] | (RefSeq) uncharacterized protein LOC111889951	--	[R]	General function prediction only	short chain dehydrogenase	Quinone-oxidoreductase QR1, chloroplastic OS=Triphysaria versicolor OX=64093 PE=1 SV=1	S	Function unknown	prostaglandin reductase-3 [Prunus persica]
Prupe.8G018700_v2.0.a1	7011	3855	1633	362	353	713	131.599	87.6846	28.2117	7.50388	6.99884	14.3312	9.0765e-09	-2.69381	down	[F]	Nucleotide transport and metabolism	Biological Process: fatty acid metabolic process (GO:0006631);; Cellular Component: chloroplast stroma (GO:0009570);; Molecular Function: acyl-[acyl-carrier-protein] desaturase activity (GO:0045300);; Molecular Function: metal ion binding (GO:0046872);;	K03921|2.0e-233|pper:18767537|K03921 acyl-[acyl-carrier-protein] desaturase [EC:1.14.19.2 1.14.19.11 1.14.19.26] | (RefSeq) stearoyl-[acyl-carrier-protein] 9-desaturase 6, chloroplastic	Fatty acid biosynthesis (ko00061);; Biosynthesis of unsaturated fatty acids (ko01040);; Fatty acid metabolism (ko01212)	--	--	Fatty acid desaturase	Stearoyl-[acyl-carrier-protein] 9-desaturase 6, chloroplastic OS=Arabidopsis thaliana OX=3702 GN=S-ACP-DES6 PE=2 SV=2	I	Lipid transport and metabolism	stearoyl-[acyl-carrier-protein] 9-desaturase 6, chloroplastic [Prunus persica]
Prupe.6G342200_v2.0.a1	1893	1125	1799	585	805	820	40.6067	29.2464	35.5197	13.8487	18.2456	18.8369	4.68066e-11	-1.28228	down	[R]	General function prediction only	--	K01456|4.9e-151|pper:18774423|K01456 peptide-N4-(N-acetyl-beta-glucosaminyl)asparagine amidase [EC:3.5.1.52] | (RefSeq) peptide-N(4)-(N-acetyl-beta- glucosaminyl)asparagine amidase isoform X1	Protein processing in endoplasmic reticulum (ko04141)	[C]	Energy production and conversion	Aldo/keto reductase family	Probable aldo-keto reductase 1 OS=Glycine max OX=3847 GN=AKR1 PE=2 SV=1	C	Energy production and conversion	perakine reductase [Prunus persica]
Prupe.2G103600_v2.0.a1	455	506	907	420	246	267	7.83988	10.5671	14.4091	7.99167	4.47208	4.92718	0.0039525	-1.08783	down	[Q]	Secondary metabolites biosynthesis, transport and catabolism	Biological Process: fatty acid biosynthetic process (GO:0006633);; Cellular Component: membrane (GO:0016020);; Molecular Function: transferase activity, transferring acyl groups other than amino-acyl groups (GO:0016747);;	K15397|4.8e-249|pper:18786238|K15397 3-ketoacyl-CoA synthase [EC:2.3.1.199] | (RefSeq) LOW QUALITY PROTEIN: 3-ketoacyl-CoA synthase 19	Fatty acid elongation (ko00062);; Plant-pathogen interaction (ko04626)	--	--	FAE1/Type III polyketide synthase-like protein	3-ketoacyl-CoA synthase 19 OS=Arabidopsis thaliana OX=3702 GN=KCS19 PE=2 SV=1	I	Lipid transport and metabolism	hypothetical protein PRUPE_2G103600 [Prunus persica]
Prupe.3G110600_v2.0.a1	23	16	30	81	176	62	0.440949	0.371225	0.534366	1.73942	3.62462	1.28777	0.00164747	1.59957	up	--	--	Molecular Function: protein binding (GO:0005515);;	K04079|9.5e-23|pvu:PHAVU_006G031400g|K04079 molecular chaperone HtpG | (RefSeq) hypothetical protein	Protein processing in endoplasmic reticulum (ko04141);; Plant-pathogen interaction (ko04626)	--	--	F-box-like	F-box protein At3g07870 OS=Arabidopsis thaliana OX=3702 GN=At3g07870 PE=2 SV=1	S	Function unknown	F-box/kelch-repeat protein At3g23880 [Prunus persica]
Prupe.8G119600_v2.0.a1	1389	1290	1652	615	614	665	88.3281	99.4363	96.7691	43.1605	41.2572	45.3057	1.96408e-28	-1.39574	down	--	--	--	--	--	--	--	--	--	--	--	hypothetical protein PRUPE_8G119600 [Prunus persica]
Prupe.1G322500_v2.0.a1	3373	3226	3362	1129	1859	2230	160.294	185.738	147.073	59.2135	93.4189	113.463	0.00013818	-1.10161	down	--	--	Cellular Component: integral component of membrane (GO:0016021);;	--	--	--	--	--	--	S	Function unknown	hypothetical protein PRUPE_1G322500 [Prunus persica]
Prupe.1G413900_v2.0.a1	13650	17149	19797	2080	3173	2913	291.989	444.546	389.849	49.1286	71.7585	66.7109	3.68119e-28	-2.72487	down	--	--	Biological Process: response to cold (GO:0009409);; Biological Process: response to abscisic acid (GO:0009737);; Biological Process: response to jasmonic acid (GO:0009753);; Cellular Component: integral component of membrane (GO:0016021);; Biological Process: regulation of auxin polar transport (GO:2000012);;	K18266|1.9e-142|vvi:100262295|K18266 protein NDRG1 | (RefSeq) pollen-specific protein SF21	--	[S]	Function unknown	Ndr family	Protein NDL2 OS=Arabidopsis thaliana OX=3702 GN=NDL2 PE=1 SV=1	S	Function unknown	pollen-specific protein SF21 [Prunus persica]
Prupe.5G229000_v2.0.a1	94	111	137	55	25	31	2.39228	3.43513	3.21356	1.53763	0.660967	0.826112	0.00019881	-1.58991	down	[I]	Lipid transport and metabolism	Molecular Function: S-adenosylmethionine-dependent methyltransferase activity (GO:0008757);; Biological Process: methylation (GO:0032259);;	K22546|8.8e-53|ath:AT3G44860|K22546 juvenile hormone-III synthase [EC:2.1.1.325] | (RefSeq) FAMT; farnesoic acid carboxyl-O-methyltransferase	--	--	--	SAM dependent carboxyl methyltransferase	Loganic acid O-methyltransferase OS=Catharanthus roseus OX=4058 GN=LAMT PE=1 SV=1	S	Function unknown	hypothetical protein PRUPE_5G229000 [Prunus persica]
Prupe.7G041600_v2.0.a1	530	239	321	2174	2479	3279	17.5769	9.6108	9.79558	79.743	87.069	116.645	7.32589e-20	2.50378	up	[T]	Signal transduction mechanisms	Biological Process: phosphorelay signal transduction system (GO:0000160);;	K14492|1.3e-101|pper:18771542|K14492 two-component response regulator ARR-A family | (RefSeq) two-component response regulator ORR9	Plant hormone signal transduction (ko04075)	[K]	Transcription	Response regulator receiver domain	Two-component response regulator ARR9 OS=Arabidopsis thaliana OX=3702 GN=ARR9 PE=1 SV=1	T	Signal transduction mechanisms	two-component response regulator ORR9 [Prunus persica]
Prupe.3G006100_v2.0.a1	19162	15508	19959	8474	7970	8360	361.506	354.531	346.611	176.538	158.982	168.882	3.62107e-96	-1.34908	down	[T]	Signal transduction mechanisms	Molecular Function: protein serine/threonine phosphatase activity (GO:0004722);; Molecular Function: magnesium-dependent protein serine/threonine phosphatase activity (GO:0004724);; Molecular Function: metal ion binding (GO:0046872);;	K14803|2.6e-225|pper:18788019|K14803 protein phosphatase PTC2/3 [EC:3.1.3.16] | (RefSeq) probable protein phosphatase 2C 49	--	[T]	Signal transduction mechanisms	Protein phosphatase 2C	Probable protein phosphatase 2C 49 OS=Arabidopsis thaliana OX=3702 GN=At3g62260 PE=2 SV=1	T	Signal transduction mechanisms	probable protein phosphatase 2C 49 [Prunus persica]
Prupe.6G260100_v2.0.a1	37	28	35	103	175	184	2.85078	2.61596	2.43229	8.7347	14.2963	15.2204	2.30974e-07	1.80172	up	--	--	--	--	--	--	--	--	--	T	Signal transduction mechanisms	hypothetical protein PRUPE_6G260100 [Prunus persica]
Prupe.8G165600_v2.0.a1	16140	14801	18702	8638	10201	9446	781.857	868.805	833.987	462.06	522.545	490.016	1.21006e-16	-1.02049	down	--	--	Biological Process: metal ion transport (GO:0030001);; Molecular Function: metal ion binding (GO:0046872);;	K10752|3.0e-68|zju:107427343|K10752 histone-binding protein RBBP4 | (RefSeq) LOW QUALITY PROTEIN: WD-40 repeat-containing protein MSI3	--	[P]	Inorganic ion transport and metabolism	Heavy-metal-associated domain	Heavy metal-associated isoprenylated plant protein 26 OS=Arabidopsis thaliana OX=3702 GN=HIPP26 PE=1 SV=1	S	Function unknown	heavy metal-associated isoprenylated plant protein 26 [Prunus persica]
Prupe.6G325800_v2.0.a1	1178	988	980	534	484	498	35.6527	36.2166	27.2986	17.8405	15.4684	16.1368	6.26625e-14	-1.25253	down	[O]	Posttranslational modification, protein turnover, chaperones	Cellular Component: chloroplast (GO:0009507);;	--	--	[R]	General function prediction only	DnaJ domain	--	O	Posttranslational modification, protein turnover, chaperones	uncharacterized protein LOC18774535 [Prunus persica]
Prupe.5G148800_v2.0.a1	41	31	61	75	157	278	1.19418	1.0715	1.64234	2.42257	4.86569	8.71211	0.00759153	1.37941	up	--	--	Cellular Component: integral component of membrane (GO:0016021);;	--	--	--	--	--	--	S	Function unknown	hypothetical protein PRUPE_5G148800 [Prunus persica]
Prupe.3G102900_v2.0.a1	13	0	10	59	104	108	0.835497	0	0.583143	4.31227	7.26461	7.68186	0.000733172	2.04927	up	--	--	--	--	--	--	--	--	--	--	--	hypothetical protein PRUPE_3G102900 [Prunus persica]
Prupe.1G237800_v2.0.a1	406	262	422	177	118	111	12.7941	10.0022	12.2288	6.15504	3.93105	3.72453	1.94072e-08	-1.52736	down	[O]	Posttranslational modification, protein turnover, chaperones	--	K13993|1.7e-131|pper:18790311|K13993 HSP20 family protein | (RefSeq) small heat shock protein, chloroplastic	Protein processing in endoplasmic reticulum (ko04141)	[O]	Posttranslational modification, protein turnover, chaperones	Hsp20/alpha crystallin family	Heat shock protein 21, chloroplastic OS=Arabidopsis thaliana OX=3702 GN=HSP21 PE=1 SV=1	O	Posttranslational modification, protein turnover, chaperones	small heat shock protein, chloroplastic [Prunus persica]
Prupe.3G172000_v2.0.a1	1836	1463	1399	216	272	628	48.1782	46.5145	33.8073	6.24153	7.53683	17.6418	4.57472e-07	-2.0141	down	[G]	Carbohydrate transport and metabolism	Molecular Function: hydrolase activity, hydrolyzing O-glycosyl compounds (GO:0004553);; Cellular Component: cell wall (GO:0005618);; Biological Process: xyloglucan metabolic process (GO:0010411);; Molecular Function: xyloglucan:xyloglucosyl transferase activity (GO:0016762);; Biological Process: cell wall biogenesis (GO:0042546);; Cellular Component: apoplast (GO:0048046);; Biological Process: ce…	K08235|3.1e-164|pper:18781899|K08235 xyloglucan:xyloglucosyl transferase [EC:2.4.1.207] | (RefSeq) xyloglucan endotransglucosylase/hydrolase 2	--	--	--	Glycosyl hydrolases family 16	Xyloglucan endotransglucosylase/hydrolase 2 OS=Glycine max OX=3847 PE=2 SV=1	G	Carbohydrate transport and metabolism	xyloglucan endotransglucosylase/hydrolase 2 [Prunus persica]
Prupe.3G069700_v2.0.a1	289	171	278	835	852	664	6.8636	4.91727	6.07214	21.8922	21.4039	16.8774	1.11058e-12	1.43219	up	--	--	Molecular Function: ATP transmembrane transporter activity (GO:0005347);; Biological Process: acyl carnitine transport (GO:0006844);; Biological Process: amino acid transport (GO:0006865);; Cellular Component: integral component of membrane (GO:0016021);;	K15109|2.4e-181|pper:18784031|K15109 solute carrier family 25 (mitochondrial carnitine/acylcarnitine transporter), member 20/29 | (RefSeq) mitochondrial arginine transporter BAC2	--	[C]	Energy production and conversion	Mitochondrial carrier protein	Mitochondrial arginine transporter BAC2 OS=Arabidopsis thaliana OX=3702 GN=BAC2 PE=1 SV=1	S	Function unknown	mitochondrial arginine transporter BAC2 [Prunus persica]
Prupe.8G210800_v2.0.a1	71	47	83	90	591	955	2.3277	1.88829	2.51425	3.31669	20.9951	34.369	0.00100995	1.91236	up	[O]	Posttranslational modification, protein turnover, chaperones	Molecular Function: glutathione transferase activity (GO:0004364);; Cellular Component: cytoplasm (GO:0005737);; Biological Process: glutathione metabolic process (GO:0006749);;	K00799|1.4e-130|pper:18766654|K00799 glutathione S-transferase [EC:2.5.1.18] | (RefSeq) glutathione transferase GST 23	Glutathione metabolism (ko00480)	[O]	Posttranslational modification, protein turnover, chaperones	Glutathione S-transferase, N-terminal domain	Glutathione transferase GST 23 OS=Zea mays OX=4577 PE=2 SV=1	O	Posttranslational modification, protein turnover, chaperones	glutathione transferase GST 23 [Prunus persica]
Prupe.4G094300_v2.0.a1	232	173	253	124	129	106	5.03949	4.54209	5.05283	2.96681	2.96477	2.45533	1.08806e-07	-1.04905	down	--	0	Molecular Function: protein serine/threonine kinase activity (GO:0004674);; Molecular Function: ATP binding (GO:0005524);; Cellular Component: plasma membrane (GO:0005886);; Biological Process: protein phosphorylation (GO:0006468);; Biological Process: cell surface receptor signaling pathway (GO:0007166);;	K05391|1.9e-91|pmum:103322391|K05391 cyclic nucleotide gated channel, plant | (RefSeq) cyclic nucleotide-gated ion channel 1-like	Plant-pathogen interaction (ko04626)	--	--	Protein kinase domain	Wall-associated receptor kinase 3 OS=Arabidopsis thaliana OX=3702 GN=WAK3 PE=2 SV=2	T	Signal transduction mechanisms	wall-associated receptor kinase 3 [Prunus persica]
Prupe.7G206600_v2.0.a1	8587	5879	6125	1082	3069	2146	117.223	97.2573	76.9631	16.3061	44.2925	31.3659	3.74163e-06	-1.72246	down	[S]	Function unknown	--	K15015|2.1e-15|aip:107609646|K15015 solute carrier family 32 (vesicular inhibitory amino acid transporter) | (RefSeq) uncharacterized protein LOC107609646 isoform X1	--	--	--	--	IQ domain-containing protein IQM4 OS=Arabidopsis thaliana OX=3702 GN=IQM4 PE=2 SV=1	S	Function unknown	IQ domain-containing protein IQM1 [Prunus persica]
Prupe.5G069800_v2.0.a1	42	24	37	95	113	102	0.700147	0.48692	0.574083	1.7622	2.01073	1.83617	1.16767e-05	1.29913	up	--	--	Molecular Function: nucleic acid binding (GO:0003676);; Molecular Function: zinc ion binding (GO:0008270);;	--	--	--	--	Zinc-finger of C2H2 type	--	S	Function unknown	TPR-containing protein DDB_G0280363 [Prunus persica]
Prupe.1G451100_v2.0.a1	3224	3328	4199	2286	1207	1651	52.5057	65.6858	62.9477	41.1147	20.7737	28.7915	3.64446e-05	-1.20742	down	[T]	Signal transduction mechanisms	Molecular Function: serine-type peptidase activity (GO:0008236);;	--	--	--	--	Prolyl oligopeptidase family	--	S	Function unknown	uncharacterized protein LOC18788547 [Prunus persica]
Prupe.4G035700_v2.0.a1	8804	10390	14350	5564	3577	3159	188.338	269.326	282.572	131.432	80.905	72.3531	5.15155e-07	-1.54747	down	--	--	Cellular Component: integral component of membrane (GO:0016021);;	--	--	--	--	Cotton fibre expressed protein	--	S	Function unknown	uncharacterized protein LOC18779070 [Prunus persica]
Prupe.1G175500_v2.0.a1	351	331	596	75	201	145	7.65938	8.74963	11.9703	1.79777	4.6191	3.37514	0.000142315	-1.57304	down	[R]	General function prediction only	--	K01456|1.1e-107|pper:18774423|K01456 peptide-N4-(N-acetyl-beta-glucosaminyl)asparagine amidase [EC:3.5.1.52] | (RefSeq) peptide-N(4)-(N-acetyl-beta- glucosaminyl)asparagine amidase isoform X1	Protein processing in endoplasmic reticulum (ko04141)	[C]	Energy production and conversion	Aldo/keto reductase family	Probable aldo-keto reductase 2 OS=Oryza sativa subsp. indica OX=39946 GN=OsI_15387 PE=3 SV=1	C	Energy production and conversion	probable aldo-keto reductase 2 [Prunus persica]
Prupe.4G025200_v2.0.a1	74	92	28	478	164	1221	0.997681	1.49947	0.343615	7.12466	2.33398	17.6466	0.0012765	1.91873	up	[GI]	Carbohydrate transport and metabolism;; Lipid transport and metabolism	Cellular Component: extracellular region (GO:0005576);; Cellular Component: cell wall (GO:0005618);; Cellular Component: integral component of membrane (GO:0016021);; Molecular Function: pectinesterase activity (GO:0030599);; Biological Process: cell wall modification (GO:0042545);; Molecular Function: aspartyl esterase activity (GO:0045330);; Biological Process: pectin catabolic process (GO:0045…	K01051|0.0e+00|pper:18779699|K01051 pectinesterase [EC:3.1.1.11] | (RefSeq) pectinesterase	Pentose and glucuronate interconversions (ko00040)	--	--	Pectinesterase	Pectinesterase/pectinesterase inhibitor OS=Ficus pumila var. awkeotsang OX=204231 PE=1 SV=1	G	Carbohydrate transport and metabolism	pectinesterase [Prunus persica]
Prupe.3G037800_v2.0.a1	27385	22309	26949	6956	12152	7998	960.855	948.541	870.423	269.516	450.86	300.504	4.53442e-12	-1.64217	down	--	--	Cellular Component: nucleus (GO:0005634);; Biological Process: response to wounding (GO:0009611);; Biological Process: regulation of defense response (GO:0031347);; Biological Process: regulation of jasmonic acid mediated signaling pathway (GO:2000022);;	K13464|1.8e-111|pper:18782132|K13464 jasmonate ZIM domain-containing protein | (RefSeq) protein TIFY 10b	Plant hormone signal transduction (ko04075)	--	--	tify domain	Protein TIFY 10b OS=Oryza sativa subsp. indica OX=39946 GN=TIFY10B PE=3 SV=1	S	Function unknown	hypothetical protein PRUPE_3G037800 [Prunus persica]
Prupe.1G005300_v2.0.a1	92	31	52	122	192	168	1.73476	0.692134	0.904462	2.54649	3.8525	3.4058	0.00954145	1.11792	up	--	--	Molecular Function: double-stranded DNA binding (GO:0003690);; Biological Process: regulation of transcription, DNA-templated (GO:0006355);; Cellular Component: chloroplast (GO:0009507);; Biological Process: chloroplast organization (GO:0009658);; Biological Process: developmental process (GO:0032502);;	K15032|2.1e-179|pper:109947962|K15032 mTERF domain-containing protein, mitochondrial | (RefSeq) transcription termination factor MTERF6, chloroplastic/mitochondrial-like	--	[KR]	Transcription;; General function prediction only	mTERF	--	S	Function unknown	hypothetical protein PRUPE_1G005300 [Prunus persica]
Prupe.1G377000_v2.0.a1	644	615	619	218	229	271	25.045	28.9931	22.1588	9.34134	9.41411	11.251	5.76952e-17	-1.5756	down	--	--	Cellular Component: endoplasmic reticulum (GO:0005783);; Biological Process: protein retention in ER lumen (GO:0006621);; Biological Process: retrograde vesicle-mediated transport, Golgi to ER (GO:0006890);; Cellular Component: integral component of Golgi membrane (GO:0030173);;	--	--	[U]	Intracellular trafficking, secretion, and vesicular transport	Rer1 family	Protein RER1B OS=Arabidopsis thaliana OX=3702 GN=RER1B PE=1 SV=2	U	Intracellular trafficking, secretion, and vesicular transport	protein RER1B [Prunus persica]
Prupe.3G292400_v2.0.a1	6192	6965	8861	3746	4368	3905	112.417	153.147	148.273	75.2399	84.0213	75.9182	7.41967e-08	-1.06935	down	[C]	Energy production and conversion	Cellular Component: integral component of membrane (GO:0016021);;	K23050|7.4e-16|gmx:100775467|K23050 phenylcoumaran benzylic ether reductase [EC:1.3.1.-] | (RefSeq) eugenol synthase 1	--	--	--	Sucrase/ferredoxin-like	--	S	Function unknown	uncharacterized protein LOC18784271 [Prunus persica]
Prupe.8G049000_v2.0.a1	15547	17487	21423	5049	5997	5816	216.573	295.187	274.72	77.6662	88.3271	86.7629	2.93762e-24	-1.86999	down	--	--	Biological Process: protein localization (GO:0008104);; Biological Process: protein transport (GO:0015031);;	K19476|1.5e-295|pper:18767375|K19476 vacuolar protein sorting-associated protein IST1 | (RefSeq) uncharacterized protein LOC18767375	Endocytosis (ko04144)	[Z]	Cytoskeleton	Regulator of Vps4 activity in the MVB pathway	--	S	Function unknown	uncharacterized protein LOC18767375 [Prunus persica]
Prupe.7G041200_v2.0.a1	15709	14155	22355	10462	4701	4211	384.703	418.347	504.119	282.482	120.858	109.221	0.000198297	-1.44813	down	[H]	Coenzyme transport and metabolism	Molecular Function: hydrolase activity (GO:0016787);;	K01097|8.9e-14|atr:18432282|K01097 N-acylneuraminate-9-phosphatase [EC:3.1.3.29] | (RefSeq) N-acylneuraminate-9-phosphatase isoform X1	Amino sugar and nucleotide sugar metabolism (ko00520)	[R]	General function prediction only	Haloacid dehalogenase-like hydrolase	--	S	Function unknown	haloacid dehalogenase-like hydrolase domain-containing protein 3 isoform X1 [Prunus persica]
Prupe.1G334600_v2.0.a1	7602	8763	10601	4417	3899	5361	50.7822	70.935	65.1865	32.5822	27.5382	38.3402	1.05335e-07	-1.17003	down	--	--	Molecular Function: RNA binding (GO:0003723);; Molecular Function: RNA-directed 5'-3' RNA polymerase activity (GO:0003968);; Cellular Component: nucleus (GO:0005634);; Biological Process: production of siRNA involved in RNA interference (GO:0030422);; Cellular Component: nuclear RNA-directed RNA polymerase complex (GO:0031380);; Biological Process: production of siRNA involved in chromatin silenc…	K11699|0.0e+00|pper:18791346|K11699 RNA-dependent RNA polymerase [EC:2.7.7.48] | (RefSeq) probable RNA-dependent RNA polymerase 1	--	[A]	RNA processing and modification	RNA dependent RNA polymerase	RNA-dependent RNA polymerase 1 OS=Arabidopsis thaliana OX=3702 GN=RDR1 PE=2 SV=1	K	Transcription	probable RNA-dependent RNA polymerase 1 [Prunus persica]
Prupe.6G256800_v2.0.a1	41125	40670	52838	16609	20951	17795	675.729	809.768	799.18	301.355	364.005	313.099	3.19617e-19	-1.47239	down	--	--	Cellular Component: cytosol (GO:0005829);; Molecular Function: lipid binding (GO:0008289);; Molecular Function: sterol transporter activity (GO:0015248);; Cellular Component: membrane (GO:0016020);; Molecular Function: sterol binding (GO:0032934);; Cellular Component: intracellular membrane-bounded organelle (GO:0043231);;	K20456|1.6e-53|gsl:Gasu_53920|K20456 oxysterol-binding protein 1 | (RefSeq) oxysterol-binding protein-like protein	--	[I]	Lipid transport and metabolism	Oxysterol-binding protein	Oxysterol-binding protein-related protein 3A OS=Arabidopsis thaliana OX=3702 GN=ORP3A PE=1 SV=1	S	Function unknown	oxysterol-binding protein-related protein 3A [Prunus persica]
Prupe.1G526600_v2.0.a1	1223	1043	1247	508	725	659	72.8611	75.2811	68.3833	33.3702	45.6786	42.0241	1.27713e-09	-1.08769	down	--	--	Biological Process: protein transport (GO:0015031);; Cellular Component: integral component of Golgi membrane (GO:0030173);;	K08505|2.0e-62|pper:18793904|K08505 protein transport protein SFT1 | (RefSeq) bet1-like protein At4g14600	SNARE interactions in vesicular transport (ko04130)	[KR]	Transcription;; General function prediction only	--	Bet1-like protein At4g14600 OS=Arabidopsis thaliana OX=3702 GN=At4g14600 PE=2 SV=1	S	Function unknown	bet1-like protein At4g14600 [Prunus persica]
Prupe.2G287400_v2.0.a1	1038	785	806	173	317	163	10.8232	9.91689	7.73753	1.97576	3.47996	1.81218	1.03767e-10	-2.04932	down	--	--	--	--	--	--	--	Domain of unknown function (DUF4378)	--	S	Function unknown	uncharacterized protein LOC18784966 isoform X1 [Prunus persica]
Prupe.4G160500_v2.0.a1	4454	4755	4076	1043	2494	2232	66.594	86.1585	56.1087	17.2045	39.4369	35.7269	0.000349846	-1.31305	down	--	--	Biological Process: response to red or far red light (GO:0009639);; Biological Process: negative gravitropism (GO:0009959);;	--	--	--	--	Plant protein of unknown function (DUF641)	Protein GRAVITROPIC IN THE LIGHT 1 OS=Arabidopsis thaliana OX=3702 GN=GIL1 PE=1 SV=1	S	Function unknown	IRK-interacting protein [Prunus persica]
Prupe.5G112900_v2.0.a1	488	452	565	259	264	301	2.6279	2.94711	2.79935	1.54151	1.50764	1.73822	6.06351e-12	-1.07024	down	[V]	Defense mechanisms	Cellular Component: plant-type vacuole (GO:0000325);; Molecular Function: ATP binding (GO:0005524);; Cellular Component: vacuolar membrane (GO:0005774);; Cellular Component: membrane (GO:0016020);; Cellular Component: integral component of membrane (GO:0016021);; Molecular Function: ATPase activity (GO:0016887);; Molecular Function: ATPase activity, coupled to transmembrane movement of substances…	K05666|0.0e+00|pmum:103337697|K05666 ATP-binding cassette, subfamily C (CFTR/MRP), member 2 | (RefSeq) ABC transporter C family member 10-like	ABC transporters (ko02010)	[Q]	Secondary metabolites biosynthesis, transport and catabolism	ABC transporter transmembrane region	ABC transporter C family member 10 OS=Arabidopsis thaliana OX=3702 GN=ABCC10 PE=2 SV=2	V	Defense mechanisms	hypothetical protein PRUPE_5G112900 [Prunus persica]
Prupe.3G279800_v2.0.a1	447	378	630	244	189	172	15.8789	16.2904	20.6353	9.57323	7.09364	6.52978	2.42216e-08	-1.39806	down	--	--	Biological Process: response to acid chemical (GO:0001101);; Cellular Component: cellular_component (GO:0005575);; Cellular Component: cell (GO:0005623);; Cellular Component: plasma membrane (GO:0005886);; Biological Process: response to stress (GO:0006950);; Biological Process: response to osmotic stress (GO:0006970);; Biological Process: biological_process (GO:0008150);; Biological Process: res…	K03860|9.5e-09|nnu:104608881|K03860 phosphatidylinositol N-acetylglucosaminyltransferase subunit Q | (RefSeq) N-acetylglucosaminyl-phosphatidylinositol biosynthetic protein gpi1-like	Glycosylphosphatidylinositol (GPI)-anchor biosynthesis (ko00563)	--	--	Gibberellin regulated protein	Gibberellin-regulated protein 14 OS=Arabidopsis thaliana OX=3702 GN=GASA14 PE=1 SV=1	S	Function unknown	gibberellin-regulated protein 14 [Prunus persica]
Prupe.5G005300_v2.0.a1	2299	1790	2471	928	1183	1153	61.3156	57.8165	60.8579	27.4586	33.4131	32.8622	3.43995e-21	-1.20304	down	[J]	Translation, ribosomal structure and biogenesis	Molecular Function: mRNA binding (GO:0003729);;	K12741|1.0e-18|ppp:112291379|K12741 heterogeneous nuclear ribonucleoprotein A1/A3 | (RefSeq) UBP1-associated protein 2C-like	Spliceosome (ko03040)	[R]	General function prediction only	RNA recognition motif. (a.k.a. RRM, RBD, or RNP domain)	Probable RNA-binding protein ARP1 OS=Arabidopsis thaliana OX=3702 GN=ARP1 PE=2 SV=1	S	Function unknown	RNA-binding protein 24 isoform X1 [Prunus persica]
Prupe.1G337600_v2.0.a1	198	285	593	150	152	59	4.45073	7.77861	12.304	3.71184	3.60388	1.41451	0.00618398	-1.41034	down	[T]	Signal transduction mechanisms	Molecular Function: acid phosphatase activity (GO:0003993);; Molecular Function: ferrous iron binding (GO:0008198);; Molecular Function: ferric iron binding (GO:0008199);;	K14379|1.1e-195|pper:18788906|K14379 tartrate-resistant acid phosphatase type 5 [EC:3.1.3.2] | (RefSeq) purple acid phosphatase 3	Riboflavin metabolism (ko00740)	[O]	Posttranslational modification, protein turnover, chaperones	Calcineurin-like phosphoesterase	Purple acid phosphatase 3 OS=Arabidopsis thaliana OX=3702 GN=PAP3 PE=2 SV=1	S	Function unknown	purple acid phosphatase 3 [Prunus persica]
Prupe.8G026900_v2.0.a1	152	199	215	79	88	64	5.06444	9.44659	7.9279	2.9145	3.09858	2.29383	1.54861e-05	-1.4107	down	--	--	Cellular Component: THO complex part of transcription export complex (GO:0000445);; Biological Process: mRNA processing (GO:0006397);; Biological Process: mRNA export from nucleus (GO:0006406);;	K13176|1.2e-99|pper:18766511|K13176 THO complex subunit 7 | (RefSeq) THO complex subunit 7A	RNA transport (ko03013)	[S]	Function unknown	Tho complex subunit 7	THO complex subunit 7A OS=Arabidopsis thaliana OX=3702 GN=THO7A PE=1 SV=1	S	Function unknown	hypothetical protein PRUPE_8G026900 [Prunus persica]
Prupe.1G142400_v2.0.a1	34798	35678	50873	20068	21016	18483	493.001	612.506	663.457	313.964	314.836	280.406	2.52331e-11	-1.21268	down	--	--	Biological Process: polysaccharide catabolic process (GO:0000272);; Molecular Function: beta-amylase activity (GO:0016161);; Molecular Function: amylopectin maltohydrolase activity (GO:0102229);;	K01177|6.2e-97|sbi:8058060|K01177 beta-amylase [EC:3.2.1.2] | (RefSeq) beta-amylase 3, chloroplastic	Starch and sucrose metabolism (ko00500)	--	--	Glycosyl hydrolase family 14	Inactive beta-amylase 9 OS=Arabidopsis thaliana OX=3702 GN=BAM9 PE=2 SV=1	S	Function unknown	inactive beta-amylase 9 [Prunus persica]
Prupe.8G076600_v2.0.a1	21	15	19	47	48	61	0.927006	0.827782	0.79798	2.37128	2.28257	2.95457	0.00307055	1.15407	up	--	--	--	--	--	--	--	--	--	S	Function unknown	uncharacterized protein LOC18767975 [Prunus persica]
Prupe.7G206200_v2.0.a1	210	311	266	83	136	164	29.1772	52.265	33.9639	12.6323	19.9165	24.388	0.00449954	-1.15393	down	--	--	--	--	--	--	--	--	--	--	--	hypothetical protein PRUPE_7G206200 [Prunus persica]
Prupe.2G201200_v2.0.a1	616	405	582	252	239	326	6.52895	5.20301	5.68426	2.95401	2.66234	3.70195	2.5563e-10	-1.14818	down	--	--	Molecular Function: DNA binding (GO:0003677);; Cellular Component: nucleus (GO:0005634);; Biological Process: regulation of transcription, DNA-templated (GO:0006355);;	K05389|2.5e-16|mdm:103422957|K05389 potassium channel subfamily K, other eukaryote | (RefSeq) two-pore potassium channel 1-like	--	--	--	No apical meristem (NAM) protein	NAC domain-containing protein 78 OS=Arabidopsis thaliana OX=3702 GN=NAC078 PE=2 SV=2	S	Function unknown	uncharacterized protein LOC18787056 [Prunus persica]
Prupe.7G192500_v2.0.a1	9362	9180	9651	2824	5205	5817	41.5536	49.0915	40.0091	14.0381	24.4221	27.9865	9.68412e-05	-1.18157	down	[O]	Posttranslational modification, protein turnover, chaperones	Molecular Function: cysteine-type endopeptidase activity (GO:0004197);; Cellular Component: integral component of membrane (GO:0016021);; Biological Process: CAAX-box protein processing (GO:0071586);;	K07052|0.0e+00|pper:18771500|K07052 uncharacterized protein | (RefSeq) uncharacterized protein LOC18771500 isoform X1	--	--	--	CPBP intramembrane metalloprotease	--	S	Function unknown	uncharacterized protein LOC18771500 isoform X1 [Prunus persica]
Prupe.2G321100_v2.0.a1	160	136	156	305	504	401	1.73267	1.78297	1.55449	3.64707	5.78025	4.65331	2.04746e-05	1.13781	up	[Q]	Secondary metabolites biosynthesis, transport and catabolism	Biological Process: defense response to oomycetes (GO:0002229);; Molecular Function: transmembrane receptor protein serine/threonine kinase activity (GO:0004675);; Molecular Function: ATP binding (GO:0005524);; Cellular Component: plasma membrane (GO:0005886);; Biological Process: defense response (GO:0006952);; Cellular Component: integral component of membrane (GO:0016021);; Molecular Function:…	K13416|2.0e-31|vvi:100266543|K13416 brassinosteroid insensitive 1-associated receptor kinase 1 [EC:2.7.10.1 2.7.11.1] | (RefSeq) BRASSINOSTEROID INSENSITIVE 1-associated receptor kinase 1	MAPK signaling pathway - plant (ko04016);; Plant hormone signal transduction (ko04075);; Plant-pathogen interaction (ko04626)	--	--	Legume lectin domain	Probable L-type lectin-domain containing receptor kinase S.7 OS=Arabidopsis thaliana OX=3702 GN=LECRKS7 PE=2 SV=1	T	Signal transduction mechanisms	L-type lectin-domain containing receptor kinase VIII.2 [Prunus persica]
Prupe.7G100500_v2.0.a1	23	10	13	38	112	126	1.12402	0.55751	0.5737	2.06376	5.80956	6.62411	0.000943434	1.78479	up	--	--	Biological Process: proteolysis (GO:0006508);; Molecular Function: serine-type peptidase activity (GO:0008236);; Molecular Function: dipeptidyl-peptidase activity (GO:0008239);;	K01285|2.6e-85|pper:18771625|K01285 lysosomal Pro-X carboxypeptidase [EC:3.4.16.2] | (RefSeq) lysosomal Pro-X carboxypeptidase	--	[OR]	Posttranslational modification, protein turnover, chaperones;; General function prediction only	Serine carboxypeptidase S28	--	S	Function unknown	lysosomal Pro-X carboxypeptidase [Prunus persica]
Prupe.3G230800_v2.0.a1	79	39	56	130	141	157	2.05191	1.2188	1.32478	3.73703	3.88772	4.37724	0.000572534	1.03255	up	--	--	Cellular Component: integral component of membrane (GO:0016021);;	--	--	--	--	--	--	--	--	uncharacterized protein LOC109947821 [Prunus persica]
Prupe.1G504000_v2.0.a1	15227	15798	19022	3521	5265	5009	141.777	178.32	163.101	36.2018	51.852	49.9599	2.38831e-22	-2.01701	down	--	--	Cellular Component: cytosol (GO:0005829);; Molecular Function: lipid binding (GO:0008289);; Molecular Function: sterol transporter activity (GO:0015248);; Cellular Component: membrane (GO:0016020);; Molecular Function: sterol binding (GO:0032934);; Cellular Component: intracellular membrane-bounded organelle (GO:0043231);;	K20456|0.0e+00|pper:18788311|K20456 oxysterol-binding protein 1 | (RefSeq) oxysterol-binding protein-related protein 1C	--	[I]	Lipid transport and metabolism	Oxysterol-binding protein	Oxysterol-binding protein-related protein 1C OS=Arabidopsis thaliana OX=3702 GN=ORP1C PE=2 SV=1	S	Function unknown	hypothetical protein PRUPE_1G504000 [Prunus persica]
Prupe.1G459100_v2.0.a1	17524	13670	14768	6562	7858	5981	383.612	362.614	297.6	158.634	181.891	140.212	2.57137e-16	-1.36164	down	--	--	Molecular Function: transcription factor activity, sequence-specific DNA binding (GO:0003700);; Cellular Component: nucleus (GO:0005634);; Molecular Function: sequence-specific DNA binding (GO:0043565);;	K13425|4.8e-26|han:110922953|K13425 WRKY transcription factor 22 | (RefSeq) WRKY transcription factor 22-like	MAPK signaling pathway - plant (ko04016);; Plant-pathogen interaction (ko04626)	--	--	WRKY DNA -binding domain	Probable WRKY transcription factor 11 OS=Arabidopsis thaliana OX=3702 GN=WRKY11 PE=2 SV=2	K	Transcription	probable WRKY transcription factor 17 [Prunus persica]
Prupe.3G224800_v2.0.a1	1565	1752	1746	175	330	358	94.7202	128.527	97.2943	11.6372	21.1027	23.1723	2.18845e-17	-2.58262	down	--	--	Molecular Function: calcium ion binding (GO:0005509);;	K24345|7.9e-64|pper:18782721|K24345 calcium-binding protein KIC and related proteins | (RefSeq) calcium-binding protein PBP1	--	[ZD]	Cytoskeleton;; Cell cycle control, cell division, chromosome partitioning	EF-hand domain pair	Calcium-binding protein PBP1 OS=Arabidopsis thaliana OX=3702 GN=PBP1 PE=1 SV=1	DTZ	Cell cycle control, cell division, chromosome partitioning;; Signal transduction mechanisms;; Cytoskeleton	calcium-binding protein PBP1 [Prunus persica]
Prupe.4G067300_v2.0.a1	26317	23348	28421	11344	11164	12347	231.119	248.462	229.76	110.011	103.672	116.115	2.81472e-49	-1.37595	down	[G]	Carbohydrate transport and metabolism	Molecular Function: catalytic activity (GO:0003824);; Cellular Component: cytoplasm (GO:0005737);; Cellular Component: cytosol (GO:0005829);;	K16055|0.0e+00|pper:18780959|K16055 trehalose 6-phosphate synthase/phosphatase [EC:2.4.1.15 3.1.3.12] | (RefSeq) probable alpha,alpha-trehalose-phosphate synthase [UDP-forming] 7	Starch and sucrose metabolism (ko00500)	[G]	Carbohydrate transport and metabolism	Glycosyltransferase family 20	Probable alpha,alpha-trehalose-phosphate synthase [UDP-forming] 7 OS=Arabidopsis thaliana OX=3702 GN=TPS7 PE=1 SV=1	G	Carbohydrate transport and metabolism	probable alpha,alpha-trehalose-phosphate synthase [UDP-forming] 7 [Prunus persica]
Prupe.8G243300_v2.0.a1	795	568	781	1302	3526	3850	19.8083	17.1652	17.9183	35.8474	93.01	102.842	4.4203e-05	1.59433	up	[R]	General function prediction only	Molecular Function: catalytic activity (GO:0003824);; Biological Process: biosynthetic process (GO:0009058);;	--	--	[R]	General function prediction only	Phenazine biosynthesis-like protein	--	S	Function unknown	uncharacterized protein LOC109950750 [Prunus persica]
Prupe.1G205600_v2.0.a1	251	139	106	283	1616	1412	8.17084	5.48264	3.18282	10.2021	55.7597	49.344	0.000638862	1.86087	up	[R]	General function prediction only	Molecular Function: chitinase activity (GO:0004568);; Biological Process: carbohydrate metabolic process (GO:0005975);; Biological Process: chitin catabolic process (GO:0006032);; Biological Process: cell wall macromolecule catabolic process (GO:0016998);;	K01183|8.8e-133|pper:18792824|K01183 chitinase [EC:3.2.1.14] | (RefSeq) endochitinase EP3	Amino sugar and nucleotide sugar metabolism (ko00520)	[R]	General function prediction only	Chitinase class I	Endochitinase EP3 OS=Arabidopsis thaliana OX=3702 GN=EP3 PE=1 SV=1	G	Carbohydrate transport and metabolism	endochitinase EP3 [Prunus persica]
Prupe.4G282200_v2.0.a1	801	651	465	101	177	371	8.46688	8.33044	4.51257	1.1604	1.96286	4.18508	0.00215029	-1.48712	down	[IR]	Lipid transport and metabolism;; General function prediction only	Molecular Function: NAD+ kinase activity (GO:0003951);; Molecular Function: diacylglycerol kinase activity (GO:0004143);; Molecular Function: ATP binding (GO:0005524);; Biological Process: protein kinase C-activating G-protein coupled receptor signaling pathway (GO:0007205);; Cellular Component: integral component of membrane (GO:0016021);; Biological Process: intracellular signal transduction (G…	K00901|0.0e+00|pper:18779616|K00901 diacylglycerol kinase (ATP) [EC:2.7.1.107] | (RefSeq) diacylglycerol kinase 2	Glycerolipid metabolism (ko00561);; Glycerophospholipid metabolism (ko00564);; Phosphatidylinositol signaling system (ko04070)	[IT]	Lipid transport and metabolism;; Signal transduction mechanisms	Diacylglycerol kinase accessory domain	Diacylglycerol kinase 2 OS=Arabidopsis thaliana OX=3702 GN=DGK2 PE=1 SV=1	I	Lipid transport and metabolism	diacylglycerol kinase 2 [Prunus persica]
Prupe.8G139700_v2.0.a1	16326	14679	17199	6451	7450	7758	320.908	349.64	311.189	140.018	154.837	163.286	3.90301e-31	-1.36398	down	--	--	Molecular Function: protein serine/threonine phosphatase activity (GO:0004722);; Molecular Function: magnesium-dependent protein serine/threonine phosphatase activity (GO:0004724);; Molecular Function: metal ion binding (GO:0046872);;	K01102|3.5e-219|pper:18768681|K01102 pyruvate dehydrogenase phosphatase [EC:3.1.3.43] | (RefSeq) probable protein phosphatase 2C 63	--	[T]	Signal transduction mechanisms	Protein phosphatase 2C	Probable protein phosphatase 2C 63 OS=Arabidopsis thaliana OX=3702 GN=At4g33920 PE=2 SV=1	T	Signal transduction mechanisms	probable protein phosphatase 2C 63 [Prunus persica]
Prupe.4G016600_v2.0.a1	43	21	17	106	82	85	0.425936	0.25217	0.154256	1.16639	0.859755	0.90246	0.00369471	1.31468	up	--	--	Biological Process: RNA modification (GO:0009451);; Cellular Component: intracellular membrane-bounded organelle (GO:0043231);;	K23541|2.1e-90|pda:103710599|K23541 Ca2+/H+ antiporter, TMEM165/GDT1 family | (RefSeq) pentatricopeptide repeat-containing protein At5g04780, mitochondrial-like	--	[R]	General function prediction only	PPR repeat family	Pentatricopeptide repeat-containing protein At4g04370 OS=Arabidopsis thaliana OX=3702 GN=PCMP-E99 PE=3 SV=1	S	Function unknown	hypothetical protein PRUPE_4G016600 [Prunus persica]
Prupe.1G393400_v2.0.a1	58788	55700	69779	18336	24036	23625	1780.63	2043.85	1944.04	623.391	778.141	772.878	1.01728e-26	-1.67216	down	--	--	Molecular Function: chorismate mutase activity (GO:0004106);; Biological Process: aromatic amino acid family biosynthetic process (GO:0009073);; Biological Process: chorismate metabolic process (GO:0046417);;	K01850|1.4e-136|pper:18790892|K01850 chorismate mutase [EC:5.4.99.5] | (RefSeq) chorismate mutase 2	Phenylalanine, tyrosine and tryptophan biosynthesis (ko00400);; Biosynthesis of amino acids (ko01230)	[E]	Amino acid transport and metabolism	--	Chorismate mutase 2 OS=Arabidopsis thaliana OX=3702 GN=CM2 PE=1 SV=1	E	Amino acid transport and metabolism	chorismate mutase 2 [Prunus persica]
Prupe.5G076300_v2.0.a1	4267	5296	6750	3517	2279	2334	55.4262	83.3559	80.7138	50.4463	31.3035	32.4668	0.000105737	-1.15496	down	[O]	Posttranslational modification, protein turnover, chaperones	Molecular Function: cysteine-type endopeptidase activity (GO:0004197);; Cellular Component: vacuole (GO:0005773);; Biological Process: vacuolar protein processing (GO:0006624);; Cellular Component: integral component of membrane (GO:0016021);; Biological Process: proteolysis involved in cellular protein catabolic process (GO:0051603);;	K01369|7.3e-293|pper:18775706|K01369 legumain [EC:3.4.22.34] | (RefSeq) legumain	--	[O]	Posttranslational modification, protein turnover, chaperones	Peptidase C13 family	Vacuolar-processing enzyme OS=Glycine max OX=3847 PE=2 SV=1	O	Posttranslational modification, protein turnover, chaperones	hypothetical protein PRUPE_5G076300 [Prunus persica]
Prupe.8G152100_v2.0.a1	2123	1512	2113	448	412	587	36.5608	31.5403	33.4875	8.51668	7.48953	10.8221	1.283e-41	-2.15339	down	--	--	--	--	--	--	--	Protein of unknown function (DUF1005)	--	S	Function unknown	uncharacterized protein LOC18768409 [Prunus persica]
Prupe.1G282500_v2.0.a1	81037	75433	93458	29215	25893	24845	1552.27	1750.9	1647.92	617.972	524.447	509.628	3.84023e-43	-1.83809	down	--	--	Biological Process: response to heat (GO:0009408);; Biological Process: regulation of abscisic acid biosynthetic process (GO:0010115);;	--	--	--	--	--	Nodulin-related protein 1 OS=Arabidopsis thaliana OX=3702 GN=NRP1 PE=1 SV=1	S	Function unknown	transcriptional regulator ATRX homolog [Prunus persica]
Prupe.8G217200_v2.0.a1	334	289	398	210	110	79	3.63247	3.80926	3.9796	2.51818	1.25874	0.90981	0.00109519	-1.36305	down	[T]	Signal transduction mechanisms	Molecular Function: protein kinase activity (GO:0004672);; Molecular Function: ATP binding (GO:0005524);; Cellular Component: plasma membrane (GO:0005886);; Biological Process: hormone-mediated signaling pathway (GO:0009755);; Cellular Component: integral component of membrane (GO:0016021);;	K13415|9.9e-55|han:110929858|K13415 protein brassinosteroid insensitive 1 [EC:2.7.10.1 2.7.11.1] | (RefSeq) systemin receptor SR160-like	Plant hormone signal transduction (ko04075)	--	--	Protein kinase domain	MDIS1-interacting receptor like kinase 2 OS=Arabidopsis thaliana OX=3702 GN=MIK2 PE=1 SV=3	S	Function unknown	hypothetical protein PRUPE_8G217200 [Prunus persica]
Prupe.4G185700_v2.0.a1	5901	4670	5362	3505	2005	1581	117.912	112.574	97.7754	78.84	42.6182	33.3001	0.000149736	-1.26919	down	[IQR]	Lipid transport and metabolism;; Secondary metabolites biosynthesis, transport and catabolism;; General function prediction only	Cellular Component: chloroplast (GO:0009507);; Biological Process: photosynthesis (GO:0015979);; Biological Process: chlorophyll biosynthetic process (GO:0015995);; Molecular Function: protochlorophyllide reductase activity (GO:0016630);;	K00218|4.3e-220|pper:18779061|K00218 protochlorophyllide reductase [EC:1.3.1.33] | (RefSeq) protochlorophyllide reductase, chloroplastic	Porphyrin and chlorophyll metabolism (ko00860)	[Q]	Secondary metabolites biosynthesis, transport and catabolism	short chain dehydrogenase	Protochlorophyllide reductase, chloroplastic OS=Cucumis sativus OX=3659 GN=PORA PE=2 SV=1	S	Function unknown	protochlorophyllide reductase, chloroplastic [Prunus persica]
Prupe.1G030500_v2.0.a1	3803	3051	2862	193	510	247	120.992	117.598	83.7988	6.74694	17.1343	8.3951	1.45045e-18	-3.1743	down	--	--	Molecular Function: protein dimerization activity (GO:0046983);;	--	--	--	--	Helix-loop-helix DNA-binding domain	Transcription factor bHLH92 OS=Arabidopsis thaliana OX=3702 GN=BHLH92 PE=1 SV=1	K	Transcription	transcription factor bHLH92 isoform X2 [Prunus persica]
Prupe.2G002500_v2.0.a1	830	518	970	150	338	196	64.191	48.5684	69.1042	12.8094	27.5933	16.2389	3.8065e-07	-1.76664	down	--	--	Cellular Component: integral component of membrane (GO:0016021);;	--	--	--	--	--	--	S	Function unknown	uncharacterized protein LOC18786344 [Prunus persica]
Prupe.6G148600_v2.0.a1	5025	4071	5401	2531	2697	3129	256.66	251.926	253.916	142.752	145.647	171.143	1.13029e-21	-1.0013	down	--	--	--	--	--	--	--	--	--	S	Function unknown	uncharacterized protein LOC109949454 [Prunus persica]
Prupe.6G160100_v2.0.a1	1868	1693	1852	809	1029	1202	11.9977	13.1704	10.9498	5.7349	6.98694	8.26549	1.20935e-07	-1.03305	down	[R]	General function prediction only	Biological Process: signal transduction (GO:0007165);; Molecular Function: ADP binding (GO:0043531);;	K00695|6.3e-126|mtr:MTR_6g478030|K00695 sucrose synthase [EC:2.4.1.13] | (RefSeq) sucrose synthase	Starch and sucrose metabolism (ko00500)	--	--	TIR domain	TMV resistance protein N OS=Nicotiana glutinosa OX=35889 GN=N PE=1 SV=1	S	Function unknown	TMV resistance protein N isoform X1 [Prunus persica]
Prupe.6G172200_v2.0.a1	7309	6844	7976	2561	3349	2792	543.227	616.455	545.713	210.094	263.184	222.154	8.73376e-23	-1.5414	down	--	--	--	K12833|4.7e-14|dzi:111301177|K12833 pre-mRNA branch site protein p14 | (RefSeq) RNA-binding protein BRN2-like isoform X1	Spliceosome (ko03040)	--	--	--	--	S	Function unknown	uncharacterized protein LOC18774834 [Prunus persica]
Prupe.1G074400_v2.0.a1	9377	8957	10100	1410	1575	1043	291.904	337.215	288.879	48.8693	51.7306	34.9933	3.99286e-47	-2.93942	down	--	--	Molecular Function: protein dimerization activity (GO:0046983);;	K13422|2.8e-12|ppp:112288376|K13422 transcription factor MYC2 | (RefSeq) transcription factor MYC3-like isoform X1	MAPK signaling pathway - plant (ko04016);; Plant hormone signal transduction (ko04075)	--	--	Helix-loop-helix DNA-binding domain	Transcription factor bHLH35 OS=Arabidopsis thaliana OX=3702 GN=BHLH35 PE=2 SV=1	K	Transcription	transcription factor bHLH35 [Prunus persica]
Prupe.6G054400_v2.0.a1	16084	14808	23269	4602	3533	3859	259.154	289.133	345.142	81.8771	60.1967	66.5836	4.58454e-34	-2.31263	down	[T]	Signal transduction mechanisms	Molecular Function: protein serine/threonine kinase activity (GO:0004674);; Molecular Function: ATP binding (GO:0005524);; Cellular Component: cytoplasm (GO:0005737);; Biological Process: regulation of mitotic cell cycle (GO:0007346);; Biological Process: chloroplast organization (GO:0009658);; Cellular Component: integral component of membrane (GO:0016021);; Biological Process: signal transducti…	K20716|1.9e-62|mus:104001041|K20716 mitogen-activated protein kinase kinase kinase 17/18 | (RefSeq) mitogen-activated protein kinase kinase kinase 3-like	MAPK signaling pathway - plant (ko04016)	[T]	Signal transduction mechanisms	Protein kinase domain	Mitogen-activated protein kinase kinase kinase 18 OS=Arabidopsis thaliana OX=3702 GN=MAPKKK18 PE=1 SV=1	T	Signal transduction mechanisms	hypothetical protein PRUPE_6G054400 [Prunus persica]
Prupe.5G223600_v2.0.a1	6766	6811	9500	3296	3372	1853	104.102	126.987	134.557	55.9964	54.8518	30.5258	1.47965e-07	-1.54316	down	--	--	Molecular Function: transcription factor activity, sequence-specific DNA binding (GO:0003700);; Molecular Function: calmodulin binding (GO:0005516);; Cellular Component: nucleus (GO:0005634);; Molecular Function: sequence-specific DNA binding (GO:0043565);; Biological Process: regulation of salicylic acid biosynthetic process (GO:0080142);;	--	--	--	--	Calmodulin binding protein-like	Protein SAR DEFICIENT 1 OS=Arabidopsis thaliana OX=3702 GN=SARD1 PE=1 SV=1	S	Function unknown	protein SAR DEFICIENT 1 [Prunus persica]
Prupe.1G112600_v2.0.a1	3112	3213	3674	1440	1569	1359	60.2151	75.3474	65.4407	30.7636	32.0931	28.1472	1.05389e-17	-1.39458	down	--	--	--	--	--	--	--	Agenet domain	Protein AGENET DOMAIN (AGD)-CONTAINING P1 OS=Arabidopsis thaliana OX=3702 GN=AGDP1 PE=1 SV=1	S	Function unknown	hypothetical protein PRUPE_1G112600 [Prunus persica]
Prupe.7G138800_v2.0.a1	11709	9912	11828	4706	4341	4477	108.009	110.792	100.434	47.9307	42.3334	44.219	1.76178e-62	-1.51586	down	--	--	Molecular Function: ADP binding (GO:0043531);;	K13415|2.0e-54|mdm:103413440|K13415 protein brassinosteroid insensitive 1 [EC:2.7.10.1 2.7.11.1] | (RefSeq) uncharacterized protein LOC103413440 isoform X1	Plant hormone signal transduction (ko04075)	--	--	Arabidopsis broad-spectrum mildew resistance protein RPW8	Probable disease resistance protein At5g66900 OS=Arabidopsis thaliana OX=3702 GN=At5g66900 PE=3 SV=1	S	Function unknown	probable disease resistance protein At5g66900 [Prunus persica]
Prupe.3G302200_v2.0.a1	654	294	212	107	115	122	11.4033	6.21825	3.39507	2.05099	2.11806	2.28022	9.50608e-05	-1.67807	down	[M]	Cell wall/membrane/envelope biogenesis	Cellular Component: endosome (GO:0005768);; Cellular Component: trans-Golgi network (GO:0005802);; Biological Process: anaerobic respiration (GO:0009061);;	--	--	[R]	General function prediction only	Galactose oxidase, central domain	Kelch repeat-containing protein At3g27220 OS=Arabidopsis thaliana OX=3702 GN=At3g27220 PE=2 SV=1	S	Function unknown	kelch repeat-containing protein At3g27220 [Prunus persica]
Prupe.4G052200_v2.0.a1	3660	3823	2676	8730	16704	15909	95.7559	121.198	64.4471	252.478	463.754	446.468	1.5722e-06	1.61459	up	--	--	--	--	--	--	--	--	Protein E6 OS=Gossypium hirsutum OX=3635 GN=E6 PE=2 SV=1	--	--	protein E6 [Prunus persica]
Prupe.3G049200_v2.0.a1	16	18	38	72	62	82	0.160375	0.220282	0.355497	0.809781	0.668108	0.889941	0.00902398	1.18115	up	--	--	Biological Process: RNA modification (GO:0009451);; Cellular Component: intracellular membrane-bounded organelle (GO:0043231);;	K06180|8.5e-97|sind:105165964|K06180 23S rRNA pseudouridine1911/1915/1917 synthase [EC:5.4.99.23] | (RefSeq) pentatricopeptide repeat-containing protein At1g20230 isoform X1	--	[R]	General function prediction only	PPR repeat	Putative pentatricopeptide repeat-containing protein At1g17630 OS=Arabidopsis thaliana OX=3702 GN=PCMP-E72 PE=3 SV=1	S	Function unknown	putative pentatricopeptide repeat-containing protein At1g17630 [Prunus persica]
Prupe.6G286000_v2.0.a1	52767	43824	50577	25872	25172	21548	739.21	743.939	652.216	400.223	372.87	323.25	7.00067e-21	-1.22219	down	--	--	Molecular Function: transcription factor activity, sequence-specific DNA binding (GO:0003700);; Cellular Component: nucleus (GO:0005634);; Molecular Function: sequence-specific DNA binding (GO:0043565);;	K13424|6.9e-298|pper:18772845|K13424 WRKY transcription factor 33 | (RefSeq) probable WRKY transcription factor 33	MAPK signaling pathway - plant (ko04016);; Plant-pathogen interaction (ko04626)	--	--	WRKY DNA -binding domain	WRKY transcription factor WRKY24 OS=Oryza sativa subsp. indica OX=39946 GN=WRKY24 PE=2 SV=1	K	Transcription	probable WRKY transcription factor 33 [Prunus persica]
Prupe.1G425100_v2.0.a1	43	39	57	12	7	10	4.05541	4.40435	4.95453	1.21055	0.693488	0.918775	1.20208e-06	-2.08757	down	--	--	--	--	--	--	--	Zinc-binding	Uncharacterized protein At2g23090 OS=Arabidopsis thaliana OX=3702 GN=At2g23090 PE=1 SV=1	S	Function unknown	uncharacterized protein At2g23090 [Prunus persica]
Prupe.4G094100_v2.0.a1	362	258	346	173	158	120	3.60517	3.10871	3.16857	1.89744	1.6646	1.271	1.41106e-08	-1.25663	down	--	0	Molecular Function: protein serine/threonine kinase activity (GO:0004674);; Molecular Function: calcium ion binding (GO:0005509);; Molecular Function: ATP binding (GO:0005524);; Cellular Component: plasma membrane (GO:0005886);; Biological Process: protein phosphorylation (GO:0006468);; Biological Process: cell surface receptor signaling pathway (GO:0007166);; Cellular Component: integral compone…	K23544|1.5e-88|brp:103842861|K23544 serine incorporator 1/3 | (RefSeq) serine incorporator 3	--	--	--	Protein kinase domain	Wall-associated receptor kinase 1 OS=Arabidopsis thaliana OX=3702 GN=WAK1 PE=1 SV=2	T	Signal transduction mechanisms	hypothetical protein PRUPE_4G094100 [Prunus persica]
Prupe.1G049600_v2.0.a1	6830	7556	10544	5840	4394	2716	187.839	251.818	266.957	177.353	127.772	79.9914	0.00250391	-1.06239	down	--	--	Molecular Function: calcium ion binding (GO:0005509);;	--	--	--	--	--	--	S	Function unknown	bypass of stop codon protein 1 [Prunus persica]
Prupe.4G082500_v2.0.a1	6786	4660	4074	991	2234	1656	407.591	339.164	225.269	65.7337	141.88	106.508	5.71633e-07	-1.72139	down	--	--	Cellular Component: nucleus (GO:0005634);; Biological Process: response to wounding (GO:0009611);; Biological Process: regulation of defense response (GO:0031347);; Biological Process: regulation of jasmonic acid mediated signaling pathway (GO:2000022);;	--	--	--	--	Jas motif	Protein TIFY 5A OS=Arabidopsis thaliana OX=3702 GN=TIFY5A PE=1 SV=1	S	Function unknown	protein TIFY 5A [Prunus persica]
Prupe.3G012100_v2.0.a1	1540	1633	1739	907	938	418	17.413	22.3659	18.0941	11.325	11.2115	5.05811	0.000985273	-1.21702	down	--	0	Molecular Function: protein serine/threonine kinase activity (GO:0004674);; Molecular Function: ATP binding (GO:0005524);; Cellular Component: plasma membrane (GO:0005886);; Cellular Component: integral component of membrane (GO:0016021);; Biological Process: protein autophosphorylation (GO:0046777);;	K01180|3.9e-64|cmax:111487562|K01180 endo-1,3(4)-beta-glucanase [EC:3.2.1.6] | (RefSeq) uncharacterized protein LOC111487562	--	--	--	Protein kinase domain	Cysteine-rich receptor-like protein kinase 2 OS=Arabidopsis thaliana OX=3702 GN=CRK2 PE=1 SV=1	T	Signal transduction mechanisms	cysteine-rich receptor-like protein kinase 2 [Prunus persica]
Prupe.1G343400_v2.0.a1	2042	1986	1890	403	718	989	21.5917	25.4441	18.3984	4.7052	8.0183	11.1941	4.28357e-06	-1.57807	down	[O]	Posttranslational modification, protein turnover, chaperones	Molecular Function: electron carrier activity (GO:0009055);; Molecular Function: protein disulfide oxidoreductase activity (GO:0015035);; Biological Process: intracellular signal transduction (GO:0035556);;	--	--	--	--	Protein of unknown function, DUF547	--	S	Function unknown	uncharacterized protein LOC18791582 [Prunus persica]
Prupe.1G244900_v2.0.a1	824	515	367	245	320	271	12.5461	9.48813	5.13916	4.1113	5.15167	4.41033	0.00183578	-1.13784	down	--	--	Molecular Function: protein serine/threonine kinase activity (GO:0004674);;	--	--	[R]	General function prediction only	Leucine rich repeat	Plant intracellular Ras-group-related LRR protein 2 OS=Arabidopsis thaliana OX=3702 GN=PIRL2 PE=2 SV=1	S	Function unknown	hypothetical protein PRUPE_1G244900 [Prunus persica]
Prupe.1G585400_v2.0.a1	382	187	383	33	62	163	4.63936	2.74176	4.28325	0.431142	0.784829	2.11789	0.00271681	-1.59565	down	[E]	Amino acid transport and metabolism	Molecular Function: peptide:proton symporter activity (GO:0015333);; Cellular Component: integral component of membrane (GO:0016021);; Molecular Function: oligopeptide transmembrane transporter activity (GO:0035673);; Molecular Function: peptide transmembrane transporter activity (GO:1904680);;	K14638|1.2e-120|jcu:105633905|K14638 solute carrier family 15 (peptide/histidine transporter), member 3/4 | (RefSeq) protein NRT1/ PTR FAMILY 4.5-like isoform X1	--	[E]	Amino acid transport and metabolism	POT family	Protein NRT1/ PTR FAMILY 4.3 OS=Arabidopsis thaliana OX=3702 GN=NPF4.3 PE=2 SV=1	E	Amino acid transport and metabolism	protein NRT1/ PTR FAMILY 4.3 [Prunus persica]
Prupe.1G556200_v2.0.a1	7230	7000	9845	5744	3654	3902	55.0534	64.5955	69.0103	48.3026	29.4169	31.8201	6.61941e-05	-1.02089	down	[T]	Signal transduction mechanisms	Molecular Function: protein serine/threonine kinase activity (GO:0004674);; Molecular Function: ATP binding (GO:0005524);; Cellular Component: plasma membrane (GO:0005886);; Cellular Component: integral component of membrane (GO:0016021);;	K00924|8.3e-79|smo:SELMODRAFT_165220|K00924 kinase [EC:2.7.1.-] | (RefSeq) hypothetical protein	--	--	--	Protein kinase domain	Receptor protein-tyrosine kinase CEPR2 OS=Arabidopsis thaliana OX=3702 GN=CEPR2 PE=1 SV=1	S	Function unknown	receptor-like protein kinase HAIKU2 [Prunus persica]
Prupe.1G486600_v2.0.a1	4386	3946	5423	2114	2099	2134	121.973	132.956	138.828	64.9161	61.7191	63.547	6.26211e-31	-1.31759	down	--	--	--	K21594|7.1e-41|pxb:103946988|K21594 translation factor GUF1, mitochondrial [EC:3.6.5.-] | (RefSeq) translation factor GUF1 homolog, mitochondrial-like	--	--	--	--	--	S	Function unknown	uncharacterized protein LOC18790266 isoform X1 [Prunus persica]
Prupe.1G011600_v2.0.a1	13659	9528	10242	1755	3545	3142	379.855	321.089	262.198	53.8669	104.236	93.5546	3.13796e-13	-2.06338	down	[H]	Coenzyme transport and metabolism	Molecular Function: hydrolase activity (GO:0016787);;	K07025|4.6e-149|pper:18792984|K07025 putative hydrolase of the HAD superfamily | (RefSeq) uncharacterized protein LOC18792984	--	[R]	General function prediction only	Haloacid dehalogenase-like hydrolase	--	S	Function unknown	uncharacterized protein LOC18792984 [Prunus persica]
Prupe.1G465000_v2.0.a1	2665	1914	2935	1349	1485	1360	68.7425	59.8305	69.6944	38.4344	40.5014	37.5686	2.16665e-22	-1.03449	down	--	--	Cellular Component: nucleus (GO:0005634);; Biological Process: ubiquitin-dependent protein catabolic process (GO:0006511);; Molecular Function: zinc ion binding (GO:0008270);; Biological Process: protein ubiquitination (GO:0016567);; Molecular Function: ubiquitin protein ligase activity (GO:0061630);;	K10144|4.2e-164|pper:18790563|K10144 RING finger and CHY zinc finger domain-containing protein 1 [EC:2.3.2.27] | (RefSeq) E3 ubiquitin-protein ligase MIEL1 isoform X1	Ubiquitin mediated proteolysis (ko04120)	[R]	General function prediction only	Zinc-ribbon	Probable E3 ubiquitin-protein ligase RZFP34 OS=Oryza sativa subsp. japonica OX=39947 GN=RZFP34 PE=2 SV=1	S	Function unknown	E3 ubiquitin-protein ligase MIEL1 isoform X1 [Prunus persica]
Prupe.3G209300_v2.0.a1	548	799	890	206	437	488	4.62551	8.39853	7.09087	1.88309	3.88109	4.37221	0.00972018	-1.08525	down	--	--	Molecular Function: nucleic acid binding (GO:0003676);; Biological Process: gene silencing by RNA (GO:0031047);;	K11593|0.0e+00|pper:18782055|K11593 eukaryotic translation initiation factor 2C | (RefSeq) protein argonaute 16	--	[J]	Translation, ribosomal structure and biogenesis	Piwi domain	Protein argonaute 16 OS=Oryza sativa subsp. japonica OX=39947 GN=AGO16 PE=2 SV=2	J	Translation, ribosomal structure and biogenesis	protein argonaute 16 [Prunus persica]
Prupe.1G462000_v2.0.a1	199	266	303	72	60	81	6.28693	10.2085	8.80984	2.51576	1.9972	2.73167	4.12586e-10	-1.93145	down	--	--	Cellular Component: cytoplasm (GO:0005737);; Cellular Component: Golgi apparatus (GO:0005794);; Biological Process: anatomical structure development (GO:0048856);;	--	--	--	--	--	--	S	Function unknown	sodium/potassium/calcium exchanger 1 [Prunus persica]
Prupe.5G036600_v2.0.a1	3193	3521	3474	1355	1814	1924	77.0646	102.97	77.1645	36.0654	46.2907	49.727	1.03446e-07	-1.1973	down	--	--	Biological Process: endosperm development (GO:0009960);; Biological Process: regulation of seed growth (GO:0080113);;	--	--	--	--	VQ motif	Protein HAIKU1 OS=Arabidopsis thaliana OX=3702 GN=IKU1 PE=1 SV=1	S	Function unknown	protein HAIKU1 [Prunus persica]
Prupe.5G178900_v2.0.a1	4687	3360	4376	2421	2302	2000	66.2711	57.5644	56.9588	37.8016	34.4119	30.2712	8.06248e-18	-1.08005	down	--	--	Molecular Function: ubiquitin-protein transferase activity (GO:0004842);; Cellular Component: nucleus (GO:0005634);; Cellular Component: cytoplasm (GO:0005737);;	--	--	--	--	Armadillo/beta-catenin-like repeat	U-box domain-containing protein 38 OS=Arabidopsis thaliana OX=3702 GN=PUB38 PE=1 SV=1	O	Posttranslational modification, protein turnover, chaperones	U-box domain-containing protein 38 [Prunus persica]
Prupe.8G023500_v2.0.a1	4815	5235	6655	1585	3047	3008	30.3555	39.9889	38.6216	11.0305	20.3119	20.303	3.77609e-05	-1.26704	down	[R]	General function prediction only	Biological Process: signal transduction (GO:0007165);; Molecular Function: ADP binding (GO:0043531);;	K00695|4.9e-118|mtr:MTR_6g478030|K00695 sucrose synthase [EC:2.4.1.13] | (RefSeq) sucrose synthase	Starch and sucrose metabolism (ko00500)	--	--	TIR domain	TMV resistance protein N OS=Nicotiana glutinosa OX=35889 GN=N PE=1 SV=1	S	Function unknown	TMV resistance protein N isoform X1 [Prunus persica]
Prupe.5G028800_v2.0.a1	4511	4630	5586	1086	1681	1536	38.1759	47.4783	43.5144	10.1364	15.0364	13.9192	3.16777e-19	-1.93008	down	--	--	Cellular Component: nucleus (GO:0005634);; Biological Process: chromatin remodeling (GO:0006338);; Biological Process: response to chitin (GO:0010200);; Molecular Function: histone demethylase activity (GO:0032452);; Molecular Function: histone demethylase activity (H3-trimethyl-K4 specific) (GO:0034647);; Cellular Component: histone methyltransferase complex (GO:0035097);;	K11446|8.1e-57|sly:101259658|K11446 [histone H3]-trimethyl-L-lysine4 demethylase [EC:1.14.11.67] | (RefSeq) lysine-specific demethylase 5A isoform X1	--	[R]	General function prediction only	JmjC domain, hydroxylase	Lysine-specific demethylase JMJ706 OS=Oryza sativa subsp. japonica OX=39947 GN=JMJ706 PE=2 SV=1	S	Function unknown	lysine-specific demethylase JMJ706 [Prunus persica]
Prupe.4G182500_v2.0.a1	58	31	50	97	142	106	2.92392	1.91676	2.30548	5.47114	7.66038	5.76017	0.00258054	1.0279	up	--	--	--	--	--	--	--	--	--	--	--	hypothetical protein PRUPE_4G182500 [Prunus persica]
Prupe.7G088200_v2.0.a1	565	478	514	809	1670	1498	10.0621	10.3063	8.43463	15.8939	31.3784	28.5085	0.00115641	1.04501	up	--	--	Biological Process: amino acid transmembrane transport (GO:0003333);; Cellular Component: endoplasmic reticulum membrane (GO:0005789);; Molecular Function: amino acid transmembrane transporter activity (GO:0015171);; Molecular Function: aromatic amino acid transmembrane transporter activity (GO:0015173);; Molecular Function: neutral amino acid transmembrane transporter activity (GO:0015175);; Cel…	K14209|4.6e-236|pper:18771078|K14209 solute carrier family 36 (proton-coupled amino acid transporter) | (RefSeq) amino acid transporter ANT1	--	[E]	Amino acid transport and metabolism	Transmembrane amino acid transporter protein	Amino acid transporter ANT1 OS=Arabidopsis thaliana OX=3702 GN=ANT1 PE=1 SV=1	E	Amino acid transport and metabolism	amino acid transporter ANT1 [Prunus persica]
Prupe.3G282200_v2.0.a1	262	236	199	92	127	105	2.75121	2.99995	1.92325	1.06611	1.41058	1.1789	1.43305e-05	-1.26001	down	--	--	Molecular Function: ion channel activity (GO:0005216);; Cellular Component: integral component of membrane (GO:0016021);;	K05391|0.0e+00|pper:18781944|K05391 cyclic nucleotide gated channel, plant | (RefSeq) cyclic nucleotide-gated ion channel 18	Plant-pathogen interaction (ko04626)	[PT]	Inorganic ion transport and metabolism;; Signal transduction mechanisms	Ion transport protein	Cyclic nucleotide-gated ion channel 18 OS=Arabidopsis thaliana OX=3702 GN=CNGC18 PE=1 SV=1	U	Intracellular trafficking, secretion, and vesicular transport	cyclic nucleotide-gated ion channel 18 [Prunus persica]
Prupe.4G067800_v2.0.a1	28449	27185	34745	16663	16680	16386	297.934	344.975	334.942	192.694	184.707	183.762	2.06045e-18	-1.07066	down	[T]	Signal transduction mechanisms	Molecular Function: ubiquitin-protein transferase activity (GO:0004842);; Cellular Component: nucleus (GO:0005634);; Cellular Component: cytoplasm (GO:0005737);;	K10260|2.2e-17|mpp:MICPUCDRAFT_56233|K10260 F-box and WD-40 domain protein 7 | (RefSeq) WD40 repeat protein	Ubiquitin mediated proteolysis (ko04120)	[S]	Function unknown	Armadillo/beta-catenin-like repeat	U-box domain-containing protein 17 OS=Arabidopsis thaliana OX=3702 GN=PUB17 PE=2 SV=1	O	Posttranslational modification, protein turnover, chaperones	U-box domain-containing protein 17 [Prunus persica]
Prupe.2G112800_v2.0.a1	3660	5372	6812	2360	1639	2623	42.8026	76.1355	73.3402	30.4748	20.2644	32.8463	1.72663e-05	-1.38346	down	[I]	Lipid transport and metabolism	Molecular Function: iron ion binding (GO:0005506);; Biological Process: lipid biosynthetic process (GO:0008610);; Cellular Component: membrane (GO:0016020);; Cellular Component: integral component of membrane (GO:0016021);; Molecular Function: oxidoreductase activity (GO:0016491);;	K15404|0.0e+00|pper:18787499|K15404 aldehyde decarbonylase [EC:4.1.99.5] | (RefSeq) protein ECERIFERUM 1	Cutin, suberine and wax biosynthesis (ko00073)	--	--	WAX2 C-terminal domain	Very-long-chain aldehyde decarbonylase CER1 OS=Arabidopsis thaliana OX=3702 GN=CER1 PE=1 SV=1	S	Function unknown	protein ECERIFERUM 1 [Prunus persica]
Prupe.5G043200_v2.0.a1	848	628	909	1771	3169	3479	15.6288	14.0339	15.4275	36.0705	61.8048	68.7248	3.35555e-08	1.51663	up	[FE]	Nucleotide transport and metabolism;; Amino acid transport and metabolism	Molecular Function: magnesium ion binding (GO:0000287);; Cellular Component: ribose phosphate diphosphokinase complex (GO:0002189);; Molecular Function: ribose phosphate diphosphokinase activity (GO:0004749);; Cellular Component: cytoplasm (GO:0005737);; Biological Process: 5-phosphoribose 1-diphosphate biosynthetic process (GO:0006015);; Biological Process: purine nucleotide biosynthetic process…	K00948|1.4e-226|pper:18777116|K00948 ribose-phosphate pyrophosphokinase [EC:2.7.6.1] | (RefSeq) ribose-phosphate pyrophosphokinase 1	Pentose phosphate pathway (ko00030);; Purine metabolism (ko00230);; Carbon metabolism (ko01200);; Biosynthesis of amino acids (ko01230)	[FE]	Nucleotide transport and metabolism;; Amino acid transport and metabolism	N-terminal domain of ribose phosphate pyrophosphokinase	Ribose-phosphate pyrophosphokinase 1, chloroplastic OS=Arabidopsis thaliana OX=3702 GN=PRS1 PE=2 SV=2	F	Nucleotide transport and metabolism	ribose-phosphate pyrophosphokinase 1 [Prunus persica]
Prupe.3G220600_v2.0.a1	109	123	172	53	21	14	3.73077	5.09541	5.4225	2.01135	0.755387	0.481721	0.000298389	-1.8646	down	--	--	Biological Process: regulation of cyclin-dependent protein serine/threonine kinase activity (GO:0000079);; Molecular Function: protein kinase binding (GO:0019901);;	K01255|1.2e-27|mng:MNEG_4524|K01255 leucyl aminopeptidase [EC:3.4.11.1] | (RefSeq) leucyl aminopeptidase	Glutathione metabolism (ko00480)	[R]	General function prediction only	Cyclin	Cyclin-U1-1 OS=Arabidopsis thaliana OX=3702 GN=CYCU1-1 PE=1 SV=1	S	Function unknown	cyclin-U1-1 [Prunus persica]
Prupe.4G147800_v2.0.a1	148	70	192	12	52	34	5.00643	2.86171	5.99151	0.447237	1.8584	1.21293	0.00143797	-1.70188	down	[O]	Posttranslational modification, protein turnover, chaperones	Molecular Function: glutathione transferase activity (GO:0004364);; Cellular Component: cytoplasm (GO:0005737);; Biological Process: glutathione metabolic process (GO:0006749);;	K00799|4.3e-129|pper:18779050|K00799 glutathione S-transferase [EC:2.5.1.18] | (RefSeq) probable glutathione S-transferase parC	Glutathione metabolism (ko00480)	[O]	Posttranslational modification, protein turnover, chaperones	Glutathione S-transferase, N-terminal domain	Probable glutathione S-transferase parC OS=Nicotiana tabacum OX=4097 GN=PARC PE=2 SV=1	O	Posttranslational modification, protein turnover, chaperones	probable glutathione S-transferase parC [Prunus persica]
Prupe.1G548700_v2.0.a1	8	0	0	61	470	358	0.153955	0	0	1.34179	10.0545	7.75362	0.000586764	2.13148	up	[C]	Energy production and conversion	Molecular Function: FMN binding (GO:0010181);; Molecular Function: oxidoreductase activity (GO:0016491);;	K05894|9.0e-220|pper:18789812|K05894 12-oxophytodienoic acid reductase [EC:1.3.1.42] | (RefSeq) 12-oxophytodienoate reductase 2	alpha-Linolenic acid metabolism (ko00592)	[CR]	Energy production and conversion;; General function prediction only	NADH:flavin oxidoreductase / NADH oxidase family	12-oxophytodienoate reductase 2 OS=Arabidopsis thaliana OX=3702 GN=OPR2 PE=1 SV=2	C	Energy production and conversion	12-oxophytodienoate reductase 2 [Prunus persica]
Prupe.6G224300_v2.0.a1	1171	1187	1470	454	628	638	30.0936	36.9783	34.7956	12.8847	17.0676	17.5639	1.31543e-10	-1.33628	down	[JO]	Translation, ribosomal structure and biogenesis;; Posttranslational modification, protein turnover, chaperones	Molecular Function: iron ion binding (GO:0005506);; Cellular Component: endoplasmic reticulum (GO:0005783);; Molecular Function: oxidoreductase activity, acting on paired donors, with incorporation or reduction of molecular oxygen (GO:0016705);; Biological Process: peptidyl-proline hydroxylation to 4-hydroxy-L-proline (GO:0018401);; Molecular Function: L-ascorbic acid binding (GO:0031418);;	K00472|3.0e-170|pper:18774339|K00472 prolyl 4-hydroxylase [EC:1.14.11.2] | (RefSeq) probable prolyl 4-hydroxylase 9	Arginine and proline metabolism (ko00330)	[E]	Amino acid transport and metabolism	2OG-Fe(II) oxygenase superfamily	Probable prolyl 4-hydroxylase 9 OS=Arabidopsis thaliana OX=3702 GN=P4H9 PE=2 SV=1	S	Function unknown	probable prolyl 4-hydroxylase 9 [Prunus persica]
Prupe.5G047800_v2.0.a1	921	1140	1268	461	423	535	11.2549	16.8798	14.2658	6.21719	5.46653	7.00125	2.71142e-09	-1.40782	down	--	--	Biological Process: mitochondrial fission (GO:0000266);; Molecular Function: GTPase activity (GO:0003924);; Molecular Function: GTP binding (GO:0005525);; Cellular Component: cytoplasm (GO:0005737);; Molecular Function: microtubule binding (GO:0008017);; Cellular Component: membrane (GO:0016020);; Biological Process: organelle fission (GO:0048285);;	K17065|2.0e-99|gsl:Gasu_23230|K17065 dynamin 1-like protein [EC:3.6.5.5] | (RefSeq) dynamin GTPase	--	[UR]	Intracellular trafficking, secretion, and vesicular transport;; General function prediction only	Dynamin central region	Dynamin-related protein 1E OS=Arabidopsis thaliana OX=3702 GN=DRP1E PE=1 SV=1	S	Function unknown	dynamin-related protein 1E [Prunus persica]
Prupe.4G176900_v2.0.a1	2558	1863	2217	5102	5314	7076	45.9397	40.5327	36.6586	101.205	100.936	136.113	3.5054e-12	1.15591	up	--	--	--	--	--	--	--	bHLH-MYC and R2R3-MYB transcription factors N-terminal	Protein RICE SALT SENSITIVE 3 OS=Oryza sativa subsp. japonica OX=39947 GN=RSS3 PE=1 SV=1	S	Function unknown	transcription factor EMB1444 isoform X1 [Prunus persica]
Prupe.1G359900_v2.0.a1	8098	8577	10810	1412	2059	2406	202.676	260.133	249.051	39.0055	54.485	64.4837	4.75742e-23	-2.34336	down	[JO]	Translation, ribosomal structure and biogenesis;; Posttranslational modification, protein turnover, chaperones	Molecular Function: iron ion binding (GO:0005506);; Cellular Component: endoplasmic reticulum (GO:0005783);; Cellular Component: integral component of membrane (GO:0016021);; Molecular Function: oxidoreductase activity, acting on paired donors, with incorporation or reduction of molecular oxygen (GO:0016705);; Biological Process: peptidyl-proline hydroxylation to 4-hydroxy-L-proline (GO:0018401);…	K00472|2.4e-170|pper:18788373|K00472 prolyl 4-hydroxylase [EC:1.14.11.2] | (RefSeq) probable prolyl 4-hydroxylase 3	Arginine and proline metabolism (ko00330)	[E]	Amino acid transport and metabolism	2OG-Fe(II) oxygenase superfamily	Probable prolyl 4-hydroxylase 3 OS=Arabidopsis thaliana OX=3702 GN=P4H3 PE=2 SV=1	S	Function unknown	probable prolyl 4-hydroxylase 3 [Prunus persica]
Prupe.7G148600_v2.0.a1	6637	7761	10343	3834	5058	4314	134.316	190.325	192.694	85.6691	108.234	93.4811	3.90627e-06	-1.08761	down	[H]	Coenzyme transport and metabolism	Molecular Function: farnesyltranstransferase activity (GO:0004311);; Molecular Function: geranyltranstransferase activity (GO:0004337);; Molecular Function: prenyltransferase activity (GO:0004659);; Biological Process: isoprenoid biosynthetic process (GO:0008299);;	K13789|1.6e-205|pper:18769204|K13789 geranylgeranyl diphosphate synthase, type II [EC:2.5.1.1 2.5.1.10 2.5.1.29] | (RefSeq) geranylgeranyl pyrophosphate synthase, chloroplastic	Terpenoid backbone biosynthesis (ko00900)	[H]	Coenzyme transport and metabolism	Polyprenyl synthetase	Geranylgeranyl pyrophosphate synthase, chloroplastic OS=Hevea brasiliensis OX=3981 GN=GGPS PE=1 SV=1	H	Coenzyme transport and metabolism	geranylgeranyl pyrophosphate synthase, chloroplastic [Prunus persica]
Prupe.1G319100_v2.0.a1	612	669	889	175	244	293	14.4754	19.2024	19.3825	4.55304	6.10654	7.41546	1.33752e-10	-1.73171	down	--	--	Cellular Component: integral component of membrane (GO:0016021);; Molecular Function: polysaccharide binding (GO:0030247);;	--	--	--	--	Wall-associated receptor kinase galacturonan-binding	--	T	Signal transduction mechanisms	uncharacterized protein LOC18790770 [Prunus persica]
Prupe.1G069800_v2.0.a1	23707	24002	34430	15992	3525	3118	622.418	763.594	832.1	463.622	97.846	87.6407	0.00451888	-1.55533	down	[G]	Carbohydrate transport and metabolism	Molecular Function: hydrolase activity, hydrolyzing O-glycosyl compounds (GO:0004553);; Cellular Component: cell wall (GO:0005618);; Biological Process: xyloglucan metabolic process (GO:0010411);; Molecular Function: xyloglucan:xyloglucosyl transferase activity (GO:0016762);; Biological Process: cell wall biogenesis (GO:0042546);; Cellular Component: apoplast (GO:0048046);; Biological Process: ce…	K14504|2.0e-163|pper:18792321|K14504 xyloglucan:xyloglucosyl transferase TCH4 [EC:2.4.1.207] | (RefSeq) probable xyloglucan endotransglucosylase/hydrolase protein 23	Plant hormone signal transduction (ko04075)	--	--	Glycosyl hydrolases family 16	Probable xyloglucan endotransglucosylase/hydrolase protein 23 OS=Arabidopsis thaliana OX=3702 GN=XTH23 PE=2 SV=1	G	Carbohydrate transport and metabolism	probable xyloglucan endotransglucosylase/hydrolase protein 23 [Prunus persica]
Prupe.5G120300_v2.0.a1	428	449	586	320	186	131	21.0567	26.82	26.6156	17.3766	9.60795	6.88667	0.00173103	-1.25437	down	--	--	--	--	--	--	--	--	--	S	Function unknown	uncharacterized protein LOC18776630 [Prunus persica]
Prupe.8G231600_v2.0.a1	2040	1932	2247	1619	861	740	92.2752	105.898	93.5591	80.8483	41.1665	35.8437	0.0029763	-1.06609	down	--	--	Cellular Component: photosystem II (GO:0009523);; Cellular Component: chloroplast thylakoid membrane (GO:0009535);; Biological Process: photosynthesis (GO:0015979);; Cellular Component: integral component of membrane (GO:0016021);; Biological Process: photosystem II stabilization (GO:0042549);;	K02721|4.3e-81|pper:18766797|K02721 photosystem II PsbW protein | (RefSeq) photosystem II reaction center W protein, chloroplastic	Photosynthesis (ko00195)	--	--	Photosystem II reaction centre W protein (PsbW)	Photosystem II reaction center W protein, chloroplastic OS=Arabidopsis thaliana OX=3702 GN=PSBW PE=1 SV=2	S	Function unknown	photosystem II reaction center W protein, chloroplastic [Prunus persica]
Prupe.5G052200_v2.0.a1	25835	27620	34628	4850	6170	6815	496.889	643.597	612.942	102.52	124.879	140.379	5.35609e-37	-2.45624	down	[T]	Signal transduction mechanisms	Molecular Function: protein serine/threonine kinase activity (GO:0004674);; Molecular Function: ATP binding (GO:0005524);;	K00924|7.4e-172|qsu:112032229|K00924 kinase [EC:2.7.1.-] | (RefSeq) probable serine/threonine-protein kinase PBL19	--	[T]	Signal transduction mechanisms	Protein tyrosine and serine/threonine kinase	Probable serine/threonine-protein kinase PBL19 OS=Arabidopsis thaliana OX=3702 GN=PBL19 PE=1 SV=1	T	Signal transduction mechanisms	probable serine/threonine-protein kinase PBL19 isoform X1 [Prunus persica]
Prupe.6G311900_v2.0.a1	1680	1756	2435	1378	863	691	11.6549	14.7655	15.5491	10.5598	6.32781	5.13331	0.000864153	-1.12065	down	[R]	General function prediction only	Molecular Function: hydrolase activity (GO:0016787);;	K20884|1.0e-13|mng:MNEG_6810|K20884 riboflavin kinase / FMN hydrolase [EC:2.7.1.26 3.1.3.102] | (RefSeq) hypothetical protein	Riboflavin metabolism (ko00740)	[O]	Posttranslational modification, protein turnover, chaperones	NHL repeat	Protein SUPPRESSOR OF QUENCHING 1, chloroplastic OS=Arabidopsis thaliana OX=3702 GN=SOQ1 PE=1 SV=1	S	Function unknown	NHL repeat-containing protein 2 [Prunus persica]
Prupe.2G249300_v2.0.a1	6274	6215	8210	4156	4124	3441	227.57	273.155	274.141	166.443	158.167	133.637	9.0765e-09	-1.01581	down	--	--	Cellular Component: integral component of membrane (GO:0016021);;	--	--	[R]	General function prediction only	Cholesterol-capturing domain	--	S	Function unknown	uncharacterized protein LOC18785476 [Prunus persica]
Prupe.6G223200_v2.0.a1	20	7	26	106	61	104	0.302068	0.113974	0.371627	1.82006	1.01004	1.73253	0.000184286	1.78276	up	--	--	Molecular Function: transcription factor activity, sequence-specific DNA binding (GO:0003700);; Cellular Component: nucleus (GO:0005634);; Biological Process: regulation of transcription, DNA-templated (GO:0006355);; Molecular Function: sequence-specific DNA binding (GO:0043565);;	K14494|7.9e-27|aly:9307839|K14494 DELLA protein | (RefSeq) DELLA protein RGL3	Plant hormone signal transduction (ko04075)	--	--	GRAS domain family	Scarecrow-like protein 32 OS=Arabidopsis thaliana OX=3702 GN=SCL32 PE=1 SV=1	S	Function unknown	scarecrow-like protein 32 [Prunus persica]
Prupe.6G130400_v2.0.a1	5684	5859	6514	2290	2690	2536	176.755	220.5	186.335	79.1965	89.0512	85.601	7.66501e-21	-1.46772	down	--	--	Molecular Function: calcium ion binding (GO:0005509);;	K13448|1.2e-127|pper:18773847|K13448 calcium-binding protein CML | (RefSeq) probable calcium-binding protein CML48	Plant-pathogen interaction (ko04626)	[T]	Signal transduction mechanisms	EF hand	Probable calcium-binding protein CML48 OS=Arabidopsis thaliana OX=3702 GN=CML48 PE=2 SV=2	S	Function unknown	probable calcium-binding protein CML48 [Prunus persica]
Prupe.7G163100_v2.0.a1	980	634	727	1436	2296	3018	8.60859	6.76806	5.87925	13.9305	21.3515	28.4078	8.07198e-05	1.22137	up	[G]	Carbohydrate transport and metabolism	Molecular Function: beta-galactosidase activity (GO:0004565);; Cellular Component: cell wall (GO:0005618);; Cellular Component: vacuole (GO:0005773);; Biological Process: carbohydrate metabolic process (GO:0005975);; Molecular Function: carbohydrate binding (GO:0030246);;	K12309|1.6e-280|csat:104791541|K12309 beta-galactosidase [EC:3.2.1.23] | (RefSeq) beta-galactosidase 2 isoform X1	Galactose metabolism (ko00052);; Other glycan degradation (ko00511);; Glycosaminoglycan degradation (ko00531);; Sphingolipid metabolism (ko00600);; Glycosphingolipid biosynthesis - ganglio series (ko00604)	[G]	Carbohydrate transport and metabolism	Glycosyl hydrolases family 35	Beta-galactosidase 3 OS=Arabidopsis thaliana OX=3702 GN=BGAL3 PE=2 SV=1	G	Carbohydrate transport and metabolism	beta-galactosidase 3 [Prunus persica]
Prupe.2G193800_v2.0.a1	1004	974	1112	651	337	174	27.7113	32.549	28.2424	19.8367	9.81225	5.13933	0.0035023	-1.36488	down	--	--	Cellular Component: integral component of membrane (GO:0016021);;	--	--	--	--	Protein of unknown function (DUF4079)	--	S	Function unknown	uncharacterized protein LOC18784560 isoform X2 [Prunus persica]
Prupe.3G192600_v2.0.a1	8427	8872	10697	4691	5206	5068	120.52	153.756	140.829	74.0768	78.731	77.6196	2.45326e-12	-1.11076	down	[G]	Carbohydrate transport and metabolism	Molecular Function: ATP binding (GO:0005524);; Biological Process: glycogen biosynthetic process (GO:0005978);; Molecular Function: glucose-1-phosphate adenylyltransferase activity (GO:0008878);; Cellular Component: chloroplast (GO:0009507);; Biological Process: starch biosynthetic process (GO:0019252);;	K00975|1.5e-300|pper:18783403|K00975 glucose-1-phosphate adenylyltransferase [EC:2.7.7.27] | (RefSeq) glucose-1-phosphate adenylyltransferase small subunit, chloroplastic/amyloplastic	Starch and sucrose metabolism (ko00500);; Amino sugar and nucleotide sugar metabolism (ko00520)	[M]	Cell wall/membrane/envelope biogenesis	Nucleotidyl transferase	Glucose-1-phosphate adenylyltransferase small subunit, chloroplastic OS=Brassica napus OX=3708 GN=AGPS1 PE=2 SV=1	G	Carbohydrate transport and metabolism	glucose-1-phosphate adenylyltransferase small subunit, chloroplastic/amyloplastic [Prunus persica]
Prupe.6G281000_v2.0.a1	248	114	131	91	61	66	2.04464	1.1358	0.99687	0.826328	0.5266	0.583945	0.00207481	-1.21858	down	--	--	Cellular Component: integral component of membrane (GO:0016021);;	K13466|4.1e-08|fve:101293084|K13466 EIX receptor 1/2 | (RefSeq) probable leucine-rich repeat receptor-like protein kinase At1g35710	Plant-pathogen interaction (ko04626)	[R]	General function prediction only	Leucine rich repeat	Receptor-like protein 6 OS=Arabidopsis thaliana OX=3702 GN=RLP6 PE=3 SV=1	S	Function unknown	hypothetical protein PRUPE_6G281000 [Prunus persica]
Prupe.3G158900_v2.0.a1	90	68	109	46	43	35	6.40668	5.85568	7.16311	3.59003	3.24686	2.67271	6.24321e-05	-1.22141	down	--	--	Cellular Component: integral component of membrane (GO:0016021);;	--	--	--	--	--	--	S	Function unknown	hypothetical protein PRUPE_3G158900 [Prunus persica]
Prupe.5G166200_v2.0.a1	1218	1249	1760	696	895	716	41.5173	51.6305	55.2548	26.1705	32.2747	26.1417	1.32574e-06	-1.05464	down	--	--	Molecular Function: protein binding (GO:0005515);;	--	--	--	--	PB1 domain	--	S	Function unknown	uncharacterized protein LOC18776621 [Prunus persica]
Prupe.1G549100_v2.0.a1	8493	6670	12924	2055	4171	2861	171.892	163.582	240.776	45.9291	89.2635	61.9894	5.56294e-08	-1.6877	down	[C]	Energy production and conversion	Molecular Function: FMN binding (GO:0010181);; Molecular Function: oxidoreductase activity (GO:0016491);;	K05894|2.4e-220|pper:18790624|K05894 12-oxophytodienoic acid reductase [EC:1.3.1.42] | (RefSeq) 12-oxophytodienoate reductase 2	alpha-Linolenic acid metabolism (ko00592)	[CR]	Energy production and conversion;; General function prediction only	NADH:flavin oxidoreductase / NADH oxidase family	12-oxophytodienoate reductase 2 OS=Arabidopsis thaliana OX=3702 GN=OPR2 PE=1 SV=2	C	Energy production and conversion	12-oxophytodienoate reductase 2 [Prunus persica]
Prupe.6G173200_v2.0.a1	3829	4114	5573	2339	1421	1679	48.9188	63.6898	65.4592	32.9246	19.1905	22.9438	5.25723e-08	-1.45125	down	[G]	Carbohydrate transport and metabolism	Molecular Function: 4-alpha-glucanotransferase activity (GO:0004134);; Molecular Function: beta-maltose 4-alpha-glucanotransferase activity (GO:0102500);;	K00705|0.0e+00|pper:18772517|K00705 4-alpha-glucanotransferase [EC:2.4.1.25] | (RefSeq) 4-alpha-glucanotransferase, chloroplastic/amyloplastic	Starch and sucrose metabolism (ko00500)	--	--	4-alpha-glucanotransferase	4-alpha-glucanotransferase, chloroplastic/amyloplastic OS=Solanum tuberosum OX=4113 GN=DPEP PE=1 SV=1	G	Carbohydrate transport and metabolism	hypothetical protein PRUPE_6G173200 [Prunus persica]
Prupe.1G301500_v2.0.a1	4275	3691	3730	1045	1301	1531	26.7929	28.0334	21.5196	7.22781	8.61861	10.2717	7.96842e-21	-1.77267	down	[P]	Inorganic ion transport and metabolism	Molecular Function: magnesium ion binding (GO:0000287);; Molecular Function: ATP binding (GO:0005524);; Cellular Component: plasma membrane (GO:0005886);; Cellular Component: integral component of membrane (GO:0016021);; Biological Process: phospholipid translocation (GO:0045332);;	K01530|0.0e+00|pper:18790067|K01530 phospholipid-translocating ATPase [EC:7.6.2.1] | (RefSeq) putative phospholipid-transporting ATPase 9	--	[R]	General function prediction only	Phospholipid-translocating P-type ATPase C-terminal	Putative phospholipid-transporting ATPase 9 OS=Arabidopsis thaliana OX=3702 GN=ALA9 PE=3 SV=1	U	Intracellular trafficking, secretion, and vesicular transport	putative phospholipid-transporting ATPase 9 [Prunus persica]
Prupe.5G090800_v2.0.a1	9108	9090	8129	1290	2242	2475	369.645	447.062	303.701	57.7916	96.2223	107.534	3.21448e-15	-2.22432	down	--	--	Molecular Function: DNA binding (GO:0003677);; Molecular Function: transcription factor activity, sequence-specific DNA binding (GO:0003700);; Cellular Component: nucleus (GO:0005634);;	K09286|4.9e-33|nau:109232778|K09286 EREBP-like factor | (RefSeq) dehydration-responsive element-binding protein 1B-like	--	--	--	AP2 domain	Ethylene-responsive transcription factor ERF026 OS=Arabidopsis thaliana OX=3702 GN=ERF026 PE=2 SV=1	K	Transcription	ethylene-responsive transcription factor ERF027 [Prunus persica]
Prupe.7G173900_v2.0.a1	8008	7584	10331	4302	5725	4242	115.63	132.702	137.312	68.5843	87.4034	65.5921	8.45782e-08	-1.04832	down	--	--	Molecular Function: aspartic-type endopeptidase activity (GO:0004190);; Biological Process: proteolysis (GO:0006508);; Biological Process: protein catabolic process (GO:0030163);;	K01381|2.5e-26|gab:108463302|K01381 saccharopepsin [EC:3.4.23.25] | (RefSeq) aspartic proteinase CDR1-like	--	[O]	Posttranslational modification, protein turnover, chaperones	Xylanase inhibitor N-terminal	Aspartyl protease family protein 1 OS=Arabidopsis thaliana OX=3702 GN=APF1 PE=2 SV=1	O	Posttranslational modification, protein turnover, chaperones	aspartyl protease family protein 1 [Prunus persica]
Prupe.1G076900_v2.0.a1	151	83	132	71	61	66	5.52611	3.68329	4.447	2.85393	2.34773	2.57747	0.000210041	-1.0238	down	--	--	--	--	--	--	--	Domain of unknown function (DUF4228)	--	S	Function unknown	uncharacterized protein LOC117635202 [Prunus dulcis]
Prupe.4G133800_v2.0.a1	7852	8344	10456	6999	3749	3578	122.562	157.827	150.243	120.65	61.8721	59.8016	0.00259989	-1.0281	down	[G]	Carbohydrate transport and metabolism	Molecular Function: phosphoglycerate kinase activity (GO:0004618);; Molecular Function: ATP binding (GO:0005524);; Cellular Component: cytosol (GO:0005829);; Biological Process: gluconeogenesis (GO:0006094);; Biological Process: glycolytic process (GO:0006096);; Molecular Function: ADP binding (GO:0043531);; Biological Process: response to cadmium ion (GO:0046686);; Biological Process: positive r…	K00927|8.0e-261|pper:18779019|K00927 phosphoglycerate kinase [EC:2.7.2.3] | (RefSeq) phosphoglycerate kinase, chloroplastic	Glycolysis / Gluconeogenesis (ko00010);; Carbon fixation in photosynthetic organisms (ko00710);; Carbon metabolism (ko01200);; Biosynthesis of amino acids (ko01230)	[G]	Carbohydrate transport and metabolism	Phosphoglycerate kinase	Phosphoglycerate kinase, chloroplastic OS=Nicotiana tabacum OX=4097 PE=2 SV=1	G	Carbohydrate transport and metabolism	phosphoglycerate kinase, chloroplastic [Prunus persica]
Prupe.4G115900_v2.0.a1	12898	12251	16733	4332	4488	5129	96.5313	111.304	115.432	35.8619	35.5729	41.1917	9.84288e-37	-1.77696	down	[P]	Inorganic ion transport and metabolism	Molecular Function: copper ion binding (GO:0005507);; Molecular Function: ATP binding (GO:0005524);; Cellular Component: integral component of membrane (GO:0016021);; Molecular Function: copper-transporting ATPase activity (GO:0043682);;	K17686|0.0e+00|pper:18778867|K17686 P-type Cu+ transporter [EC:7.2.2.8] | (RefSeq) copper-transporting ATPase RAN1	MAPK signaling pathway - plant (ko04016)	[P]	Inorganic ion transport and metabolism	E1-E2 ATPase	Copper-transporting ATPase RAN1 OS=Arabidopsis thaliana OX=3702 GN=RAN1 PE=1 SV=1	P	Inorganic ion transport and metabolism	copper-transporting ATPase RAN1 [Prunus persica]
Prupe.7G079300_v2.0.a1	4142	2878	4596	1118	1530	1356	89.6103	75.4425	91.5357	26.6868	34.9725	31.3956	1.35087e-26	-1.70158	down	--	--	Cellular Component: nucleus (GO:0005634);; Biological Process: regulation of transcription, DNA-templated (GO:0006355);; Molecular Function: sequence-specific DNA binding (GO:0043565);;	K09338|4.2e-179|pper:18771696|K09338 homeobox-leucine zipper protein | (RefSeq) homeobox-leucine zipper protein HOX11	--	[K]	Transcription	Homeodomain	Homeobox-leucine zipper protein HAT14 OS=Arabidopsis thaliana OX=3702 GN=HAT14 PE=2 SV=3	K	Transcription	homeobox-leucine zipper protein HOX11 [Prunus persica]
Prupe.4G028700_v2.0.a1	489	468	561	275	190	119	6.35391	7.53749	6.75349	3.79588	2.21349	1.38463	5.81436e-05	-1.44368	down	[T]	Signal transduction mechanisms	Molecular Function: protein serine/threonine kinase activity (GO:0004674);; Molecular Function: ATP binding (GO:0005524);; Cellular Component: plasma membrane (GO:0005886);; Biological Process: protein phosphorylation (GO:0006468);; Cellular Component: integral component of membrane (GO:0016021);;	K24104|2.1e-81|thj:104799061|K24104 GPN-loop GTPase | (RefSeq) LOW QUALITY PROTEIN: uncharacterized protein LOC104799061	--	--	--	Protein kinase domain	Cysteine-rich receptor-like protein kinase 8 OS=Arabidopsis thaliana OX=3702 GN=CRK8 PE=3 SV=2	T	Signal transduction mechanisms	cysteine-rich receptor-like protein kinase 25 [Prunus persica]
Prupe.1G261000_v2.0.a1	8041	8588	12528	4838	6761	4094	159.716	206.702	229.079	106.12	141.997	87.0811	0.000216892	-1.0479	down	[O]	Posttranslational modification, protein turnover, chaperones	Molecular Function: metalloendopeptidase activity (GO:0004222);; Molecular Function: zinc ion binding (GO:0008270);; Biological Process: extracellular matrix organization (GO:0030198);; Biological Process: collagen catabolic process (GO:0030574);; Cellular Component: extracellular matrix (GO:0031012);;	K07761|2.9e-109|han:110896101|K07761 metalloendoproteinase 5-MMP [EC:3.4.24.-] | (RefSeq) metalloendoproteinase 5-MMP-like	--	[OW]	Posttranslational modification, protein turnover, chaperones;; Extracellular structures	Matrixin	Metalloendoproteinase 2-MMP OS=Arabidopsis thaliana OX=3702 GN=2MMP PE=1 SV=1	O	Posttranslational modification, protein turnover, chaperones	metalloendoproteinase 2-MMP [Prunus persica]
Prupe.7G123700_v2.0.a1	834	1453	1500	265	386	408	4.30417	9.09009	7.12507	1.50142	2.10607	2.25203	4.67278e-08	-1.89753	down	--	--	--	--	--	--	--	N-terminal C2 in EEIG1 and EHBP1 proteins	--	S	Function unknown	intracellular protein transport protein USO1 [Prunus persica]
Prupe.2G265000_v2.0.a1	15712	18179	24285	7362	6469	5530	364.111	510.523	518.083	188.398	158.518	137.232	3.39214e-14	-1.73593	down	--	--	Molecular Function: transcription factor activity, sequence-specific DNA binding (GO:0003700);; Cellular Component: nucleus (GO:0005634);; Molecular Function: sequence-specific DNA binding (GO:0043565);;	K16225|1.6e-15|csat:104760397|K16225 probable WRKY transcription factor 52 | (RefSeq) disease resistance protein RRS1-like	Plant-pathogen interaction (ko04626)	--	--	WRKY DNA -binding domain	WRKY DNA-binding transcription factor 70 OS=Solanum lycopersicum OX=4081 GN=WRKY70 PE=2 SV=1	K	Transcription	probable WRKY transcription factor 70 [Prunus persica]
Prupe.4G028600_v2.0.a1	5567	6492	10105	5000	3269	2446	133.966	189.312	223.856	132.869	83.1713	63.0303	0.00161295	-1.14446	down	--	--	Biological Process: response to acid chemical (GO:0001101);; Molecular Function: molecular_function (GO:0003674);; Molecular Function: catalytic activity (GO:0003824);; Molecular Function: protein kinase activity (GO:0004672);; Molecular Function: protein serine/threonine kinase activity (GO:0004674);; Cellular Component: cellular_component (GO:0005575);; Cellular Component: intracellular (GO:000…	--	--	--	--	Salt stress response/antifungal	Putative cysteine-rich receptor-like protein kinase 12 OS=Arabidopsis thaliana OX=3702 GN=CRK12 PE=3 SV=3	T	Signal transduction mechanisms	hypothetical protein PRUPE_4G028600 [Prunus persica]
Prupe.6G148800_v2.0.a1	7713	7954	10543	4109	5416	4319	98.151	122.657	123.506	57.7349	72.8797	58.8496	2.87769e-08	-1.10946	down	--	--	Cellular Component: integral component of membrane (GO:0016021);;	K09571|4.7e-13|cann:107875359|K09571 FK506-binding protein 4/5 [EC:5.2.1.8] | (RefSeq) peptidyl-prolyl cis-trans isomerase FKBP62	--	[O]	Posttranslational modification, protein turnover, chaperones	Tetratricopeptide repeat	Outer envelope protein 61 OS=Arabidopsis thaliana OX=3702 GN=OEP61 PE=1 SV=1	S	Function unknown	outer envelope protein 61 [Prunus persica]
Prupe.8G196900_v2.0.a1	1339	1487	2159	607	1216	786	18.9252	25.4727	28.0992	9.46978	18.172	11.8891	0.00207733	-1.06087	down	[QV]	Secondary metabolites biosynthesis, transport and catabolism;; Defense mechanisms	Molecular Function: iron ion binding (GO:0005506);; Cellular Component: membrane (GO:0016020);; Molecular Function: oxidoreductase activity, acting on paired donors, with incorporation or reduction of molecular oxygen, NAD(P)H as one donor, and incorporation of one atom of oxygen (GO:0016709);; Molecular Function: heme binding (GO:0020037);; Biological Process: defense response to other organism …	K17961|1.3e-307|pper:18767463|K17961 trimethyltridecatetraene/dimethylnonatriene synthase [EC:1.14.14.58 1.14.14.59] | (RefSeq) cytochrome P450 82G1	Diterpenoid biosynthesis (ko00904)	[Q]	Secondary metabolites biosynthesis, transport and catabolism	Cytochrome P450	Dimethylnonatriene synthase OS=Arabidopsis thaliana OX=3702 GN=CYP82G1 PE=1 SV=1	Q	Secondary metabolites biosynthesis, transport and catabolism	cytochrome P450 82G1 [Prunus persica]
Prupe.1G091200_v2.0.a1	164	114	176	97	51	35	6.88901	5.81924	6.81862	4.48104	2.24013	1.54319	0.00456027	-1.28181	down	--	--	--	K12930|5.4e-90|pmum:103323505|K12930 anthocyanidin 3-O-glucosyltransferase [EC:2.4.1.115] | (RefSeq) flavonoid 3-O-glucosyltransferase-like	Anthocyanin biosynthesis (ko00942)	[GC]	Carbohydrate transport and metabolism;; Energy production and conversion	--	Flavonol 3-O-glucosyltransferase F3GT2 OS=Actinidia chinensis var. chinensis OX=1590841 GN=F3GT2 PE=1 SV=1	S	Function unknown	hypothetical protein PRUPE_1G091200 [Prunus persica]
Prupe.6G286600_v2.0.a1	170	142	222	925	1680	2535	4.13002	4.18236	4.95973	24.88	43.304	66.1783	1.23614e-14	2.72694	up	[IQR]	Lipid transport and metabolism;; Secondary metabolites biosynthesis, transport and catabolism;; General function prediction only	--	K09841|4.4e-71|egu:105052461|K09841 xanthoxin dehydrogenase [EC:1.1.1.288] | (RefSeq) LOW QUALITY PROTEIN: zerumbone synthase-like	Carotenoid biosynthesis (ko00906)	[R]	General function prediction only	Enoyl-(Acyl carrier protein) reductase	Short-chain dehydrogenase reductase 2a OS=Arabidopsis thaliana OX=3702 GN=SDR2a PE=3 SV=1	S	Function unknown	short-chain dehydrogenase reductase 2a [Prunus persica]
Prupe.8G155500_v2.0.a1	310	102	136	353	830	676	5.81775	2.31738	2.34809	7.33233	16.5106	13.6129	0.00500612	1.32367	up	[EH]	Amino acid transport and metabolism;; Coenzyme transport and metabolism	Molecular Function: branched-chain-amino-acid transaminase activity (GO:0004084);; Cellular Component: cytosol (GO:0005829);; Biological Process: branched-chain amino acid biosynthetic process (GO:0009082);; Molecular Function: L-leucine transaminase activity (GO:0052654);; Molecular Function: L-valine transaminase activity (GO:0052655);; Molecular Function: L-isoleucine transaminase activity (GO…	K00826|1.7e-208|pper:18767948|K00826 branched-chain amino acid aminotransferase [EC:2.6.1.42] | (RefSeq) branched-chain-amino-acid aminotransferase 2, chloroplastic isoform X3	Cysteine and methionine metabolism (ko00270);; Valine, leucine and isoleucine degradation (ko00280);; Valine, leucine and isoleucine biosynthesis (ko00290);; Pantothenate and CoA biosynthesis (ko00770);; Glucosinolate biosynthesis (ko00966);; 2-Oxocarboxylic acid metabolism (ko01210);; Biosynthesis of amino acids (ko01230)	[E]	Amino acid transport and metabolism	Amino-transferase class IV	Branched-chain-amino-acid aminotransferase 2, chloroplastic OS=Arabidopsis thaliana OX=3702 GN=BCAT2 PE=1 SV=1	E	Amino acid transport and metabolism	hypothetical protein PRUPE_8G155500 [Prunus persica]
Prupe.3G148300_v2.0.a1	75	14	21	68	1000	435	2.25527	0.509395	0.577765	2.23874	31.8793	14.0269	0.00140398	1.98654	up	--	--	Cellular Component: extracellular region (GO:0005576);; Biological Process: defense response (GO:0006952);;	K12173|2.0e-45|gmx:100794341|K12173 BRCA1-A complex subunit BRE | (RefSeq) BRISC and BRCA1-A complex member 2	Homologous recombination (ko03440)	--	--	Thaumatin family	Thaumatin-like protein 1 OS=Prunus persica OX=3760 PE=2 SV=1	S	Function unknown	thaumatin-like protein 1 [Prunus persica]
Prupe.1G179900_v2.0.a1	4655	5066	2647	572	853	2545	317.693	419.041	166.279	43.0515	61.5081	185.972	0.0049654	-1.49219	down	--	--	Molecular Function: fatty acid binding (GO:0005504);; Biological Process: systemic acquired resistance (GO:0009627);;	--	--	--	--	Probable lipid transfer	--	S	Function unknown	hypothetical protein PRUPE_1G179900 [Prunus persica]
Prupe.1G364500_v2.0.a1	6712	6399	7420	2277	3561	2736	81.0115	93.5868	82.4344	30.3401	45.4377	35.3538	8.68532e-12	-1.43624	down	--	--	Cellular Component: nucleus (GO:0005634);; Biological Process: response to peptide hormone (GO:0043434);; Biological Process: positive regulation of growth (GO:0045927);;	K18081|5.5e-12|bna:106425271|K18081 myotubularin-related protein 1/2 [EC:3.1.3.64 3.1.3.95] | (RefSeq) phosphatidylinositol-3-phosphatase myotubularin-2-like	Inositol phosphate metabolism (ko00562);; Phosphatidylinositol signaling system (ko04070)	--	--	Protein of unknown function (DUF668)	Protein PSK SIMULATOR 2 OS=Arabidopsis thaliana OX=3702 GN=PSI2 PE=2 SV=2	S	Function unknown	uncharacterized protein LOC18793969 [Prunus persica]
Prupe.6G126400_v2.0.a1	22355	16888	21623	2134	5055	3604	334.369	306.098	297.721	35.2365	79.951	57.7161	3.5805e-17	-2.51117	down	[QV]	Secondary metabolites biosynthesis, transport and catabolism;; Defense mechanisms	Molecular Function: iron ion binding (GO:0005506);; Cellular Component: integral component of membrane (GO:0016021);; Molecular Function: oxidoreductase activity, acting on paired donors, with incorporation or reduction of molecular oxygen (GO:0016705);; Molecular Function: heme binding (GO:0020037);;	K20624|1.2e-291|pper:18774517|K20624 12-hydroxyjasmonoyl-L-amino acid 12-hydroxylase / fatty acid hydroxylase [EC:1.14.14.49] | (RefSeq) cytochrome P450 94C1	--	[QI]	Secondary metabolites biosynthesis, transport and catabolism;; Lipid transport and metabolism	Cytochrome P450	Cytochrome P450 94C1 OS=Arabidopsis thaliana OX=3702 GN=CYP94C1 PE=1 SV=1	Q	Secondary metabolites biosynthesis, transport and catabolism	cytochrome P450 94C1 [Prunus persica]
Prupe.2G013500_v2.0.a1	598	898	1195	210	250	398	28.4006	51.6689	52.2527	10.9943	12.5244	20.208	5.24158e-06	-1.68973	down	--	--	--	--	--	[D]	Cell cycle control, cell division, chromosome partitioning	--	--	T	Signal transduction mechanisms	hypothetical protein PRUPE_2G013500 [Prunus persica]
Prupe.4G035900_v2.0.a1	8424	8673	10400	3939	4719	4397	301.194	375.758	342.307	155.471	178.387	168.334	1.04589e-15	-1.27741	down	--	--	Cellular Component: ESCRT I complex (GO:0000813);; Biological Process: protein transport to vacuole involved in ubiquitin-dependent protein catabolic process via the multivesicular body sorting pathway (GO:0043328);; Molecular Function: macromolecular complex binding (GO:0044877);;	K12184|9.5e-110|pmum:103324633|K12184 ESCRT-I complex subunit VPS28 | (RefSeq) vacuolar protein sorting-associated protein 28 homolog 1	Endocytosis (ko04144)	[U]	Intracellular trafficking, secretion, and vesicular transport	VPS28 protein	Vacuolar protein sorting-associated protein 28 homolog 1 OS=Arabidopsis thaliana OX=3702 GN=VPS28-1 PE=1 SV=1	U	Intracellular trafficking, secretion, and vesicular transport	vacuolar protein sorting-associated protein 28 homolog 1 [Prunus persica]
Prupe.6G236000_v2.0.a1	480	438	204	28	55	74	16.473	18.3042	6.52699	1.21498	1.94662	2.71479	7.13356e-08	-2.50639	down	[R]	General function prediction only	Cellular Component: nucleus (GO:0005634);; Cellular Component: cytosol (GO:0005829);; Biological Process: cytokinin biosynthetic process (GO:0009691);; Molecular Function: hydrolase activity, hydrolyzing N-glycosyl compounds (GO:0016799);;	K22522|4.3e-121|pavi:110760013|K22522 cytokinin riboside 5'-monophosphate phosphoribohydrolase [EC:3.2.2.-] | (RefSeq) cytokinin riboside 5'-monophosphate phosphoribohydrolase LOG3	--	--	--	Possible lysine decarboxylase	Cytokinin riboside 5'-monophosphate phosphoribohydrolase LOG3 OS=Arabidopsis thaliana OX=3702 GN=LOG3 PE=1 SV=1	S	Function unknown	lysine decarboxylase family protein [Prunus dulcis]
Prupe.5G169500_v2.0.a1	297	260	409	81	154	180	6.72898	7.13074	8.52184	2.02838	3.68743	4.3558	0.000285385	-1.30001	down	[IQR]	Lipid transport and metabolism;; Secondary metabolites biosynthesis, transport and catabolism;; General function prediction only	Molecular Function: molecular_function (GO:0003674);; Molecular Function: catalytic activity (GO:0003824);; Cellular Component: cellular_component (GO:0005575);; Cellular Component: intracellular (GO:0005622);; Cellular Component: cell (GO:0005623);; Cellular Component: cytoplasm (GO:0005737);; Cellular Component: plasma membrane (GO:0005886);; Biological Process: biological_process (GO:0008150);…	K19329|3.2e-75|smo:SELMODRAFT_160296|K19329 WW domain-containing oxidoreductase | (RefSeq) hypothetical protein	--	[Q]	Secondary metabolites biosynthesis, transport and catabolism	short chain dehydrogenase	Short-chain dehydrogenase TIC 32 B, chloroplastic OS=Brassica napus OX=3708 GN=TIC32B PE=3 SV=1	S	Function unknown	short-chain dehydrogenase TIC 32, chloroplastic isoform X1 [Prunus persica]
Prupe.7G097200_v2.0.a1	36410	30247	38333	12346	16163	14533	1173.35	1181.17	1137.15	439.332	550.77	501.529	6.92194e-31	-1.48411	down	--	--	Cellular Component: plasmodesma (GO:0009506);; Cellular Component: integral component of membrane (GO:0016021);; Cellular Component: anchored component of plasma membrane (GO:0046658);;	K04077|5.8e-07|cmos:111455859|K04077 chaperonin GroEL | (RefSeq) chaperonin CPN60-like 2, mitochondrial	RNA degradation (ko03018)	--	--	Late embryogenesis abundant protein	NDR1/HIN1-like protein 3 OS=Arabidopsis thaliana OX=3702 GN=NHL3 PE=1 SV=1	S	Function unknown	NDR1/HIN1-like protein 3 [Prunus persica]
Prupe.6G165700_v2.0.a1	380	177	246	140	126	113	7.02914	3.96909	4.19595	2.85705	2.46746	2.22646	0.000106259	-1.18714	down	--	--	Molecular Function: DNA binding (GO:0003677);; Molecular Function: transcription factor activity, sequence-specific DNA binding (GO:0003700);; Cellular Component: nucleus (GO:0005634);;	K12900|6.1e-28|lang:109341833|K12900 FUS-interacting serine-arginine-rich protein 1 | (RefSeq) serine/arginine-rich SC35-like splicing factor SCL30A	Spliceosome (ko03040)	--	--	AP2 domain	Ethylene-responsive transcription factor ABR1 OS=Arabidopsis thaliana OX=3702 GN=ABR1 PE=2 SV=1	K	Transcription	ethylene-responsive transcription factor ABR1 [Prunus persica]
Prupe.4G077900_v2.0.a1	2621	1910	2280	1110	1455	1338	269.554	237.961	215.807	125.989	158.225	147.351	2.14716e-11	-1.001	down	--	--	Cellular Component: integral component of membrane (GO:0016021);;	--	--	--	--	--	--	S	Function unknown	hypothetical protein PRUPE_4G077900 [Prunus persica]
Prupe.8G111400_v2.0.a1	511	244	173	102	107	89	45.1105	26.0607	14.034	9.93496	9.98164	8.33466	0.000254868	-1.58177	down	--	--	--	--	--	--	--	--	--	S	Function unknown	hypothetical protein PRUPE_8G111400 [Prunus persica]
Prupe.7G007200_v2.0.a1	1299	1196	1426	489	626	589	15.4957	17.2892	15.6698	6.44368	7.89643	7.51831	9.07296e-20	-1.39986	down	[G]	Carbohydrate transport and metabolism	Molecular Function: beta-glucosidase activity (GO:0008422);; Biological Process: glucan catabolic process (GO:0009251);;	K05349|0.0e+00|pper:18771678|K05349 beta-glucosidase [EC:3.2.1.21] | (RefSeq) uncharacterized protein LOC18771678 isoform X1	Cyanoamino acid metabolism (ko00460);; Starch and sucrose metabolism (ko00500);; Phenylpropanoid biosynthesis (ko00940)	--	--	Glycosyl hydrolase family 3 N terminal domain	Beta-xylosidase/alpha-L-arabinofuranosidase 2 OS=Medicago sativa subsp. varia OX=36902 GN=Xyl2 PE=2 SV=1	G	Carbohydrate transport and metabolism	uncharacterized protein LOC18771678 isoform X1 [Prunus persica]
Prupe.6G224700_v2.0.a1	364	350	320	79	109	114	28.7554	33.4618	23.2547	6.81331	9.05933	9.60798	1.20808e-13	-1.90817	down	--	--	Cellular Component: cytosol (GO:0005829);;	--	--	--	--	Late embryogenesis abundant protein 18	--	S	Function unknown	uncharacterized protein LOC18774956 [Prunus persica]
Prupe.7G212400_v2.0.a1	2013	2267	2446	324	409	517	46.4296	63.6911	52.5288	8.2544	9.98493	13.0099	1.74941e-27	-2.54755	down	[M]	Cell wall/membrane/envelope biogenesis	Cellular Component: mitochondrion (GO:0005739);; Biological Process: lipid biosynthetic process (GO:0008610);; Molecular Function: acyl-[acyl-carrier-protein]-UDP-N-acetylglucosamine O-acyltransferase activity (GO:0008780);; Biological Process: lipid X metabolic process (GO:2001289);;	K00677|8.9e-163|pper:18769292|K00677 UDP-N-acetylglucosamine acyltransferase [EC:2.3.1.129] | (RefSeq) probable acyl-[acyl-carrier-protein]--UDP-N-acetylglucosamine O-acyltransferase, mitochondrial isoform X1	--	--	--	Udp N-acetylglucosamine O-acyltransferase; Domain 2	Probable acyl-[acyl-carrier-protein]--UDP-N-acetylglucosamine O-acyltransferase, mitochondrial OS=Arabidopsis thaliana OX=3702 GN=LPXA PE=1 SV=1	M	Cell wall/membrane/envelope biogenesis	probable acyl-[acyl-carrier-protein]--UDP-N-acetylglucosamine O-acyltransferase, mitochondrial isoform X1 [Prunus persica]
Prupe.8G267700_v2.0.a1	12208	10044	11954	3722	7889	6686	352.54	351.469	317.782	118.679	240.909	206.748	0.000441479	-1.05522	down	--	--	Cellular Component: integral component of membrane (GO:0016021);;	K04077|5.1e-20|cmos:111455859|K04077 chaperonin GroEL | (RefSeq) chaperonin CPN60-like 2, mitochondrial	RNA degradation (ko03018)	--	--	Late embryogenesis abundant protein	NDR1/HIN1-like protein 6 OS=Arabidopsis thaliana OX=3702 GN=NHL6 PE=1 SV=1	S	Function unknown	NDR1/HIN1-like protein 13 [Prunus persica]
Prupe.8G164100_v2.0.a1	22363	23874	31317	6044	7603	7169	399.805	517.191	515.389	119.308	143.718	137.245	8.50398e-30	-2.06578	down	--	--	Cellular Component: plasma membrane (GO:0005886);;	K19366|5.2e-232|pper:18768661|K19366 spartin | (RefSeq) protein EARLY-RESPONSIVE TO DEHYDRATION 7, chloroplastic	Endocytosis (ko04144)	--	--	Senescence-associated protein	Protein EARLY-RESPONSIVE TO DEHYDRATION 7, chloroplastic OS=Arabidopsis thaliana OX=3702 GN=ERD7 PE=1 SV=1	S	Function unknown	protein EARLY-RESPONSIVE TO DEHYDRATION 7, chloroplastic [Prunus persica]
Prupe.2G272400_v2.0.a1	46610	35172	50212	19013	15892	15418	1111.06	1015.94	1101.8	500.471	400.554	393.566	1.28497e-34	-1.57541	down	--	--	Molecular Function: DNA binding (GO:0003677);; Molecular Function: transcription factor activity, sequence-specific DNA binding (GO:0003700);; Cellular Component: nucleus (GO:0005634);;	K09286|3.2e-162|pper:18785391|K09286 EREBP-like factor | (RefSeq) ethylene-responsive transcription factor ERF105	--	--	--	AP2 domain	Ethylene-responsive transcription factor 5 OS=Nicotiana tabacum OX=4097 GN=ERF5 PE=2 SV=1	K	Transcription	ethylene-responsive transcription factor ERF105 [Prunus persica]
Prupe.I002100_v2.0.a1	5408	5421	7339	2743	3317	3487	79.4648	96.5268	99.2619	44.5012	51.5289	54.8553	2.07044e-10	-1.12346	down	[R]	General function prediction only	Biological Process: signal transduction (GO:0007165);; Molecular Function: ADP binding (GO:0043531);;	K00695|4.4e-84|mtr:MTR_6g478030|K00695 sucrose synthase [EC:2.4.1.13] | (RefSeq) sucrose synthase	Starch and sucrose metabolism (ko00500)	--	--	TIR domain	TMV resistance protein N OS=Nicotiana glutinosa OX=35889 GN=N PE=1 SV=1	S	Function unknown	hypothetical protein PRUPE_I002100 [Prunus persica]
Prupe.6G036400_v2.0.a1	489	395	397	883	1334	954	3.02555	2.95981	2.26194	6.03789	8.7383	6.32599	3.10323e-05	1.03586	up	[T]	Signal transduction mechanisms	Molecular Function: protein serine/threonine kinase activity (GO:0004674);; Molecular Function: ATP binding (GO:0005524);; Cellular Component: plasma membrane (GO:0005886);; Biological Process: hormone-mediated signaling pathway (GO:0009755);; Cellular Component: integral component of membrane (GO:0016021);;	K13415|1.2e-175|atr:18432040|K13415 protein brassinosteroid insensitive 1 [EC:2.7.10.1 2.7.11.1] | (RefSeq) systemin receptor SR160	Plant hormone signal transduction (ko04075)	--	--	Leucine rich repeat	Serine/threonine-protein kinase BRI1-like 1 OS=Arabidopsis thaliana OX=3702 GN=BRL1 PE=1 SV=1	S	Function unknown	receptor-like protein kinase BRI1-like 3 [Prunus persica]
Prupe.2G252200_v2.0.a1	19915	19275	26256	6023	9609	9377	401.971	471.444	487.854	134.234	205.084	202.671	1.14023e-11	-1.54525	down	[T]	Signal transduction mechanisms	Molecular Function: protein serine/threonine phosphatase activity (GO:0004722);; Molecular Function: magnesium-dependent protein serine/threonine phosphatase activity (GO:0004724);; Molecular Function: metal ion binding (GO:0046872);;	K17506|6.2e-213|pper:18786254|K17506 protein phosphatase 1L [EC:3.1.3.16] | (RefSeq) probable protein phosphatase 2C 25	--	[T]	Signal transduction mechanisms	Protein phosphatase 2C	Probable protein phosphatase 2C 25 OS=Arabidopsis thaliana OX=3702 GN=At2g30020 PE=1 SV=1	T	Signal transduction mechanisms	probable protein phosphatase 2C 25 [Prunus persica]
Prupe.8G065500_v2.0.a1	7430	6917	8637	3271	3923	4197	429.106	484.073	459.188	208.599	239.568	259.589	1.67726e-17	-1.21683	down	--	--	--	--	--	--	--	--	--	--	--	classical arabinogalactan protein 1 [Prunus persica]
Prupe.4G120400_v2.0.a1	439	163	268	513	916	1143	8.26846	3.72181	4.63991	10.6781	18.2629	23.0746	0.00322614	1.21555	up	[L]	Replication, recombination and repair	Biological Process: base-excision repair (GO:0006284);; Molecular Function: DNA-3-methyladenine glycosylase activity (GO:0008725);;	K01246|5.5e-207|pper:18781509|K01246 DNA-3-methyladenine glycosylase I [EC:3.2.2.20] | (RefSeq) uncharacterized protein LOC18781509	Base excision repair (ko03410)	--	--	Methyladenine glycosylase	--	L	Replication, recombination and repair	uncharacterized protein LOC18781509 [Prunus persica]
Prupe.6G131400_v2.0.a1	1184	1145	1308	719	526	485	16.4023	19.2139	16.6682	10.9973	7.69642	7.19144	6.77247e-08	-1.24503	down	--	--	Cellular Component: membrane (GO:0016020);; Cellular Component: integral component of membrane (GO:0016021);;	K20890|1.3e-33|oeu:111370894|K20890 xylan alpha-glucuronosyltransferase [EC:2.4.1.-] | (RefSeq) UDP-glucuronate:xylan alpha-glucuronosyltransferase 1-like	--	[R]	General function prediction only	Domain of unknown function	--	S	Function unknown	hypothetical protein PRUPE_6G131400 [Prunus persica]
Prupe.7G011400_v2.0.a1	199	195	168	121	91	98	4.23325	5.02958	3.29764	2.84735	2.03897	2.22391	0.000611764	-1.02798	down	[R]	General function prediction only	Cellular Component: nucleus (GO:0005634);;	K11433|3.8e-204|pper:18771049|K11433 [histone H3]-lysine36 N-dimethyltransferase SETMAR [EC:2.1.1.357] | (RefSeq) histone-lysine N-methyltransferase SUVR3	Lysine degradation (ko00310)	[BK]	Chromatin structure and dynamics;; Transcription	SET domain	Histone-lysine N-methyltransferase SUVR3 OS=Arabidopsis thaliana OX=3702 GN=SUVR3 PE=2 SV=4	S	Function unknown	histone-lysine N-methyltransferase SUVR3 [Prunus persica]
Prupe.4G028200_v2.0.a1	7062	7752	9737	3698	3503	2411	79.5009	105.742	100.897	45.971	41.6955	29.065	1.85255e-09	-1.50154	down	[T]	Signal transduction mechanisms	Molecular Function: protein serine/threonine kinase activity (GO:0004674);; Molecular Function: ATP binding (GO:0005524);; Cellular Component: plasma membrane (GO:0005886);; Biological Process: protein phosphorylation (GO:0006468);; Cellular Component: integral component of membrane (GO:0016021);;	K24104|2.9e-83|thj:104799061|K24104 GPN-loop GTPase | (RefSeq) LOW QUALITY PROTEIN: uncharacterized protein LOC104799061	--	--	--	Protein kinase domain	Cysteine-rich receptor-like protein kinase 26 OS=Arabidopsis thaliana OX=3702 GN=CRK26 PE=2 SV=1	T	Signal transduction mechanisms	putative receptor-like protein kinase At4g00960 [Prunus persica]
Prupe.8G065600_v2.0.a1	349	268	260	104	162	142	18.5605	17.2471	12.7055	6.08934	9.10146	8.07405	5.88465e-06	-1.2554	down	--	--	--	--	--	--	--	--	--	--	--	classical arabinogalactan protein 9-like [Prunus persica]
Prupe.6G007500_v2.0.a1	129	84	64	19	33	47	3.8828	3.055	1.75757	0.621892	1.03646	1.49428	0.00336242	-1.41374	down	--	--	Biological Process: metal ion transport (GO:0030001);; Molecular Function: metal ion binding (GO:0046872);;	K14292|2.8e-20|spen:107013477|K14292 trimethylguanosine synthase [EC:2.1.1.-] | (RefSeq) trimethylguanosine synthase	RNA transport (ko03013)	[P]	Inorganic ion transport and metabolism	Heavy-metal-associated domain	Protein SODIUM POTASSIUM ROOT DEFECTIVE 2 OS=Arabidopsis thaliana OX=3702 GN=NAKR2 PE=2 SV=1	S	Function unknown	uncharacterized protein LOC18775373 [Prunus persica]
Prupe.1G359000_v2.0.a1	340	237	323	68	191	102	3.02503	2.55328	2.64534	0.663909	1.79331	0.970609	0.00150554	-1.33079	down	[I]	Lipid transport and metabolism	Molecular Function: phospholipase D activity (GO:0004630);; Molecular Function: calcium ion binding (GO:0005509);; Cellular Component: plasma membrane (GO:0005886);; Biological Process: phospholipid catabolic process (GO:0009395);; Biological Process: phosphatidylcholine metabolic process (GO:0046470);; Molecular Function: N-acylphosphatidylethanolamine-specific phospholipase D activity (GO:00702…	K01115|0.0e+00|pper:109949446|K01115 phospholipase D1/2 [EC:3.1.4.4] | (RefSeq) phospholipase D delta-like	Glycerophospholipid metabolism (ko00564);; Ether lipid metabolism (ko00565);; Endocytosis (ko04144)	[I]	Lipid transport and metabolism	Phospholipase D C terminal	Phospholipase D delta OS=Arabidopsis thaliana OX=3702 GN=PLDDELTA PE=1 SV=2	I	Lipid transport and metabolism	phospholipase D delta-like [Prunus persica]
Prupe.1G312600_v2.0.a1	2588	2042	3271	1272	1639	1263	62.2724	59.5419	72.4503	33.7955	41.7005	32.5343	1.80893e-09	-1.0957	down	--	--	Cellular Component: integral component of membrane (GO:0016021);;	--	--	--	--	--	--	S	Function unknown	uncharacterized protein LOC18792291 [Prunus persica]
Prupe.5G122600_v2.0.a1	57	43	89	169	177	172	0.646714	0.594056	0.928972	2.13388	2.13888	2.1043	4.60815e-05	1.18325	up	--	--	Cellular Component: cytoplasm (GO:0005737);; Cellular Component: membrane (GO:0016020);; Cellular Component: integral component of membrane (GO:0016021);;	--	--	[S]	Function unknown	Sad1 / UNC-like C-terminal	SUN domain-containing protein 5 OS=Arabidopsis thaliana OX=3702 GN=SUN5 PE=1 SV=1	S	Function unknown	uncharacterized protein slp1 [Prunus persica]
Prupe.4G271800_v2.0.a1	351	213	239	369	1860	1446	6.40535	4.70489	4.00396	7.43445	35.9317	28.2864	0.00207702	1.57078	up	--	--	Molecular Function: ubiquitin-protein transferase activity (GO:0004842);;	K10260|2.5e-13|csl:COCSUDRAFT_23114|K10260 F-box and WD-40 domain protein 7 | (RefSeq) WD40 repeat-like protein	Ubiquitin mediated proteolysis (ko04120)	--	--	U-box domain	U-box domain-containing protein 26 OS=Arabidopsis thaliana OX=3702 GN=PUB26 PE=2 SV=1	S	Function unknown	U-box domain-containing protein 26 [Prunus persica]
Prupe.7G056300_v2.0.a1	97	46	66	178	174	188	2.18002	1.28391	1.34188	4.5383	4.77099	4.81794	0.000125539	1.10567	up	[J]	Translation, ribosomal structure and biogenesis	Molecular Function: GTPase activity (GO:0003924);; Molecular Function: GTP binding (GO:0005525);; Cellular Component: mitochondrion (GO:0005739);;	K19828|7.3e-179|pmum:103342405|K19828 mitochondrial GTPase 1 | (RefSeq) short integuments 2, mitochondrial	--	[R]	General function prediction only	50S ribosome-binding GTPase	Short integuments 2, mitochondrial OS=Arabidopsis thaliana OX=3702 GN=SIN2 PE=1 SV=1	S	Function unknown	hypothetical protein PRUPE_7G056300 [Prunus persica]
Prupe.1G084500_v2.0.a1	7416	6181	4370	2964	2335	2931	316.37	319.507	171.609	139.608	105.332	133.889	5.06851e-06	-1.28873	down	[G]	Carbohydrate transport and metabolism	Molecular Function: monooxygenase activity (GO:0004497);; Cellular Component: plastid (GO:0009536);; Biological Process: photorespiration (GO:0009853);; Biological Process: carbon fixation (GO:0015977);; Biological Process: photosynthesis (GO:0015979);; Molecular Function: ribulose-bisphosphate carboxylase activity (GO:0016984);;	K01602|1.1e-103|pper:18793848|K01602 ribulose-bisphosphate carboxylase small chain [EC:4.1.1.39] | (RefSeq) ribulose bisphosphate carboxylase small chain clone 512	Glyoxylate and dicarboxylate metabolism (ko00630);; Carbon fixation in photosynthetic organisms (ko00710);; Carbon metabolism (ko01200)	--	--	Ribulose bisphosphate carboxylase, small chain	Ribulose bisphosphate carboxylase small chain, chloroplastic OS=Marchantia paleacea OX=56867 GN=RBCS PE=2 SV=1	C	Energy production and conversion	ribulose bisphosphate carboxylase small chain clone 512 [Prunus persica]
Prupe.3G197200_v2.0.a1	290	238	277	881	707	500	5.50065	5.46979	4.84051	18.4876	14.1917	10.1783	0.000128965	1.09418	up	--	--	Cellular Component: anchored component of plasma membrane (GO:0046658);;	--	--	--	--	Fasciclin domain	Fasciclin-like arabinogalactan protein 2 OS=Arabidopsis thaliana OX=3702 GN=FLA2 PE=2 SV=1	M	Cell wall/membrane/envelope biogenesis	fasciclin-like arabinogalactan protein 2 [Prunus persica]
Prupe.6G298900_v2.0.a1	3332	4351	4393	1433	2276	1397	120.26	190.325	145.959	57.1237	86.881	53.9689	5.88247e-06	-1.38486	down	--	--	Molecular Function: calcium ion binding (GO:0005509);;	K13448|4.4e-107|pper:109949459|K13448 calcium-binding protein CML | (RefSeq) calcium-binding allergen Bet v 3	Plant-pathogen interaction (ko04626)	[T]	Signal transduction mechanisms	EF hand	Calcium-binding allergen Bet v 3 OS=Betula pendula OX=3505 GN=BETVIII PE=1 SV=1	DTZ	Cell cycle control, cell division, chromosome partitioning;; Signal transduction mechanisms;; Cytoskeleton	calcium-binding allergen Bet v 3 [Prunus persica]
Prupe.2G301300_v2.0.a1	17074	11939	21632	2259	2738	3917	182.109	154.301	212.384	26.6008	30.8755	44.7352	6.13083e-28	-2.58127	down	[O]	Posttranslational modification, protein turnover, chaperones	Molecular Function: ATP binding (GO:0005524);; Cellular Component: cytoplasm (GO:0005737);; Cellular Component: cytosol (GO:0005829);; Cellular Component: plasma membrane (GO:0005886);; Biological Process: protein folding (GO:0006457);; Cellular Component: cell surface (GO:0009986);; Cellular Component: macromolecular complex (GO:0032991);; Biological Process: cellular response to heat (GO:003460…	K04079|0.0e+00|pper:18785260|K04079 molecular chaperone HtpG | (RefSeq) heat shock protein 83	Protein processing in endoplasmic reticulum (ko04141);; Plant-pathogen interaction (ko04626)	[O]	Posttranslational modification, protein turnover, chaperones	Hsp90 protein	Heat shock protein 83 OS=Ipomoea nil OX=35883 GN=HSP83A PE=2 SV=1	O	Posttranslational modification, protein turnover, chaperones	heat shock protein 83 [Prunus persica]
Prupe.1G316900_v2.0.a1	1070	548	791	1862	2064	2133	11.198	6.93255	7.60515	21.5229	22.8426	23.9091	2.96594e-08	1.10388	up	[R]	General function prediction only	Molecular Function: protein kinase activity (GO:0004672);; Molecular Function: ATP binding (GO:0005524);; Cellular Component: integral component of membrane (GO:0016021);;	K20718|1.2e-42|lang:109328108|K20718 LRR receptor-like serine/threonine-protein kinase ERECTA [EC:2.7.11.1] | (RefSeq) LRR receptor-like serine/threonine-protein kinase ERECTA	MAPK signaling pathway - plant (ko04016)	--	--	Protein kinase domain	Receptor protein kinase-like protein ZAR1 OS=Arabidopsis thaliana OX=3702 GN=ZAR1 PE=1 SV=1	S	Function unknown	receptor protein kinase-like protein ZAR1 [Prunus persica]
Prupe.1G398000_v2.0.a1	280	255	302	167	106	94	4.31229	4.76222	4.27376	2.83897	1.71461	1.54946	2.97777e-05	-1.30753	down	--	--	Molecular Function: aspartic-type endopeptidase activity (GO:0004190);; Biological Process: proteolysis (GO:0006508);; Biological Process: protein catabolic process (GO:0030163);;	K22683|1.4e-79|thj:104801369|K22683 aspartyl protease family protein [EC:3.4.23.-] | (RefSeq) LOW QUALITY PROTEIN: aspartyl protease family protein 2	--	[O]	Posttranslational modification, protein turnover, chaperones	Xylanase inhibitor N-terminal	Aspartyl protease family protein At5g10770 OS=Arabidopsis thaliana OX=3702 GN=At5g10770 PE=2 SV=1	O	Posttranslational modification, protein turnover, chaperones	aspartyl protease family protein At5g10770 [Prunus persica]
Prupe.7G006500_v2.0.a1	14386	14349	16815	6226	5173	5295	221.801	268.075	238.645	105.994	84.3234	87.4233	4.49121e-25	-1.64084	down	--	--	--	--	--	--	--	--	--	--	--	glutamic acid-rich protein-like [Prunus persica]
Prupe.1G377300_v2.0.a1	51	19	17	81	91	296	1.23162	0.551434	0.36013	2.14785	2.33646	7.6921	0.00846019	1.54879	up	[R]	General function prediction only	Cellular Component: cellular_component (GO:0005575);; Cellular Component: cell (GO:0005623);; Cellular Component: plasma membrane (GO:0005886);; Biological Process: response to stress (GO:0006950);; Biological Process: response to oxidative stress (GO:0006979);; Biological Process: biological_process (GO:0008150);; Biological Process: response to inorganic substance (GO:0010035);; Biological Proc…	K23050|6.2e-174|pper:18792938|K23050 phenylcoumaran benzylic ether reductase [EC:1.3.1.-] | (RefSeq) isoflavone reductase-like protein	--	--	--	NmrA-like family	Phenylcoumaran benzylic ether reductase Betv6 OS=Betula pendula OX=3505 GN=BETV6 PE=1 SV=1	S	Function unknown	isoflavone reductase-like protein [Prunus persica]
Prupe.3G298600_v2.0.a1	916	912	1195	355	381	413	35.077	42.3339	42.112	14.9999	15.4329	16.9093	2.53578e-21	-1.58222	down	--	--	--	--	--	--	--	--	--	S	Function unknown	hypothetical protein PRUPE_3G298600 [Prunus persica]
Prupe.1G111800_v2.0.a1	14072	11986	11520	3385	4720	5350	155.155	160.134	116.926	41.2124	55.0283	63.1622	5.22775e-14	-1.65118	down	[G]	Carbohydrate transport and metabolism	Molecular Function: sucrose alpha-glucosidase activity (GO:0004575);; Cellular Component: mitochondrion (GO:0005739);; Biological Process: sucrose catabolic process (GO:0005987);; Molecular Function: glycopeptide alpha-N-acetylgalactosaminidase activity (GO:0033926);;	K03884|1.6e-20|nau:109243048|K03884 NADH-ubiquinone oxidoreductase chain 6 [EC:7.1.1.2] | (RefSeq) uncharacterized protein LOC109243048	Oxidative phosphorylation (ko00190)	--	--	Alkaline and neutral invertase	Alkaline/neutral invertase C, mitochondrial OS=Arabidopsis thaliana OX=3702 GN=INVC PE=1 SV=1	S	Function unknown	alkaline/neutral invertase A, mitochondrial [Prunus persica]
Prupe.5G190100_v2.0.a1	2654	2637	3109	1087	1518	1514	77.8171	93.6995	83.936	35.2027	47.0766	47.5434	4.87959e-10	-1.22115	down	--	--	Molecular Function: transcription factor activity, sequence-specific DNA binding (GO:0003700);; Cellular Component: nucleus (GO:0005634);; Biological Process: cellular response to iron ion starvation (GO:0010106);; Molecular Function: protein dimerization activity (GO:0046983);;	--	--	--	--	Helix-loop-helix DNA-binding domain	Transcription factor bHLH47 OS=Arabidopsis thaliana OX=3702 GN=BHLH47 PE=1 SV=1	K	Transcription	transcription factor bHLH47 [Prunus persica]
Prupe.8G245700_v2.0.a1	7929	8245	8664	3618	4776	4193	121.746	153.399	122.466	61.34	77.5326	68.9366	2.49351e-10	-1.18431	down	--	--	Molecular Function: aspartic-type endopeptidase activity (GO:0004190);; Biological Process: proteolysis (GO:0006508);; Biological Process: protein catabolic process (GO:0030163);;	K00924|2.7e-91|mus:103994628|K00924 kinase [EC:2.7.1.-] | (RefSeq) aspartic proteinase-like protein 2	--	[O]	Posttranslational modification, protein turnover, chaperones	Xylanase inhibitor N-terminal	Aspartic proteinase 36 OS=Arabidopsis thaliana OX=3702 GN=A36 PE=1 SV=1	O	Posttranslational modification, protein turnover, chaperones	aspartic proteinase-like protein 2 [Prunus persica]
Prupe.1G385900_v2.0.a1	8808	10512	10621	2144	5893	3498	218.26	315.654	242.271	58.6499	154.406	92.8107	0.000195569	-1.44129	down	[S]	Function unknown	Cellular Component: integral component of membrane (GO:0016021);;	--	--	--	--	Uncharacterized protein family, UPF0114	--	S	Function unknown	uncharacterized protein LOC18790808 isoform X2 [Prunus persica]
Prupe.2G091600_v2.0.a1	5124	5084	6130	2692	1131	757	76.1836	91.5879	83.8922	44.2008	17.7776	12.0462	9.83802e-05	-1.73119	down	[C]	Energy production and conversion	Biological Process: carbohydrate metabolic process (GO:0005975);; Biological Process: tricarboxylic acid cycle (GO:0006099);; Biological Process: oxaloacetate metabolic process (GO:0006107);; Biological Process: malate metabolic process (GO:0006108);; Biological Process: NADH metabolic process (GO:0006734);; Molecular Function: L-malate dehydrogenase activity (GO:0030060);; Molecular Function: ma…	K00051|5.0e-282|pper:18785428|K00051 malate dehydrogenase (NADP+) [EC:1.1.1.82] | (RefSeq) malate dehydrogenase [NADP], chloroplastic	Pyruvate metabolism (ko00620);; Carbon fixation in photosynthetic organisms (ko00710);; Carbon metabolism (ko01200)	[C]	Energy production and conversion	lactate/malate dehydrogenase, alpha/beta C-terminal domain	Malate dehydrogenase [NADP], chloroplastic OS=Medicago sativa OX=3879 GN=MDH1 PE=2 SV=1	C	Energy production and conversion	malate dehydrogenase [NADP], chloroplastic [Prunus persica]
Prupe.1G491300_v2.0.a1	4296	3216	2572	1902	1455	1736	66.5102	60.3245	36.6554	32.5008	23.8098	28.7686	1.54318e-05	-1.154	down	--	--	Biological Process: amino acid transmembrane transport (GO:0003333);; Cellular Component: plasma membrane (GO:0005886);; Molecular Function: amino acid transmembrane transporter activity (GO:0015171);; Cellular Component: integral component of membrane (GO:0016021);;	K14209|8.9e-10|dosa:Os04t0565500-01|K14209 solute carrier family 36 (proton-coupled amino acid transporter) | (RefSeq) Os04g0565500; Similar to OSIGBa0158F05.8 protein.	--	[E]	Amino acid transport and metabolism	Transmembrane amino acid transporter protein	Amino acid permease 3 OS=Arabidopsis thaliana OX=3702 GN=AAP3 PE=1 SV=2	E	Amino acid transport and metabolism	amino acid permease 3 [Prunus persica]
Prupe.2G178200_v2.0.a1	17086	13396	16558	5352	7400	7433	861.018	818.025	768.121	297.798	394.308	401.082	2.15225e-19	-1.41066	down	--	--	Cellular Component: cytosol (GO:0005829);; Biological Process: response to desiccation (GO:0009269);;	--	--	--	--	Late embryogenesis abundant protein	Desiccation protectant protein Lea14 homolog OS=Glycine max OX=3847 PE=2 SV=1	S	Function unknown	desiccation protectant protein Lea14 homolog [Prunus persica]
Prupe.3G159000_v2.0.a1	174	132	240	72	97	51	10.782	9.86246	13.6741	4.86883	6.35694	3.36593	0.000114684	-1.36725	down	--	--	--	--	--	--	--	--	--	S	Function unknown	hypothetical protein PRUPE_3G159000 [Prunus persica]
Prupe.8G097600_v2.0.a1	113	99	252	21	69	25	0.908304	0.964987	1.87499	0.180702	0.588865	0.211532	0.00224929	-1.65503	down	[M]	Cell wall/membrane/envelope biogenesis	Molecular Function: transmembrane receptor protein serine/threonine kinase activity (GO:0004675);; Molecular Function: ion channel activity (GO:0005216);; Molecular Function: ATP binding (GO:0005524);; Cellular Component: plasma membrane (GO:0005886);; Biological Process: protein phosphorylation (GO:0006468);; Cellular Component: integral component of membrane (GO:0016021);;	K05391|1.7e-288|pavi:110770288|K05391 cyclic nucleotide gated channel, plant | (RefSeq) cyclic nucleotide-gated ion channel 1-like	Plant-pathogen interaction (ko04626)	[T]	Signal transduction mechanisms	Protein kinase domain	Probable receptor-like serine/threonine-protein kinase At4g34500 OS=Arabidopsis thaliana OX=3702 GN=At4g34500 PE=2 SV=1	T	Signal transduction mechanisms	hypothetical protein PRUPE_8G097600 [Prunus persica]
Prupe.7G181500_v2.0.a1	4224	3583	5240	1526	1990	1170	76.4226	78.5395	87.2717	30.4817	38.07	22.662	1.40922e-11	-1.61043	down	--	0	Molecular Function: protein serine/threonine kinase activity (GO:0004674);; Molecular Function: ATP binding (GO:0005524);;	K00924|3.1e-128|bna:106350736|K00924 kinase [EC:2.7.1.-] | (RefSeq) probable serine/threonine-protein kinase CST isoform X1	--	[T]	Signal transduction mechanisms	Protein tyrosine and serine/threonine kinase	Probable serine/threonine-protein kinase PIX13 OS=Arabidopsis thaliana OX=3702 GN=PIX13 PE=1 SV=2	T	Signal transduction mechanisms	probable serine/threonine-protein kinase PIX13 [Prunus persica]
Prupe.3G132000_v2.0.a1	17656	16305	17419	5498	7596	7363	187.516	209.83	170.29	64.4764	85.3049	83.7413	4.9272e-18	-1.52191	down	[T]	Signal transduction mechanisms	Cellular Component: cyclin-dependent protein kinase holoenzyme complex (GO:0000307);; Cellular Component: nuclear chromatin (GO:0000790);; Molecular Function: cyclin-dependent protein serine/threonine kinase activity (GO:0004693);; Molecular Function: ATP binding (GO:0005524);; Cellular Component: nucleus (GO:0005634);; Biological Process: protein phosphorylation (GO:0006468);; Molecular Function…	K08819|2.7e-225|gmx:100775462|K08819 cyclin-dependent kinase 12/13 [EC:2.7.11.22 2.7.11.23] | (RefSeq) probable serine/threonine-protein kinase At1g54610	--	[D]	Cell cycle control, cell division, chromosome partitioning	Protein kinase domain	Probable serine/threonine-protein kinase At1g09600 OS=Arabidopsis thaliana OX=3702 GN=At1g09600 PE=3 SV=1	T	Signal transduction mechanisms	probable serine/threonine-protein kinase At1g54610 [Prunus persica]
Prupe.2G291100_v2.0.a1	3430	3382	4517	1920	1881	2407	54.7859	65.4548	66.4295	33.8663	31.7605	41.1698	1.70133e-09	-1.06516	down	--	--	Molecular Function: protein binding (GO:0005515);;	--	--	--	--	Protein of unknown function (DUF4005)	Protein IQ-DOMAIN 14 OS=Arabidopsis thaliana OX=3702 GN=IQD14 PE=1 SV=1	S	Function unknown	hypothetical protein PRUPE_2G291100 [Prunus persica]
Prupe.4G193800_v2.0.a1	14735	12131	14937	6640	6642	5440	921.997	919.787	860.351	458.789	439.464	364.47	1.27813e-24	-1.35534	down	--	--	Molecular Function: calcium ion binding (GO:0005509);;	K24345|2.5e-62|pper:18780021|K24345 calcium-binding protein KIC and related proteins | (RefSeq) calcium-binding protein PBP1	--	[ZD]	Cytoskeleton;; Cell cycle control, cell division, chromosome partitioning	EF-hand domain pair	Calcium-binding protein KRP1 OS=Arabidopsis thaliana OX=3702 GN=KRP1 PE=2 SV=1	DTZ	Cell cycle control, cell division, chromosome partitioning;; Signal transduction mechanisms;; Cytoskeleton	calcium-binding protein PBP1 [Prunus persica]
Prupe.5G006100_v2.0.a1	3016	2741	6712	1665	2441	1339	44.8329	49.374	91.8621	27.3249	38.3697	21.3082	0.00153637	-1.2307	down	[GEPR]	Carbohydrate transport and metabolism;; Amino acid transport and metabolism;; Inorganic ion transport and metabolism;; General function prediction only	Cellular Component: integral component of membrane (GO:0016021);; Molecular Function: transmembrane transporter activity (GO:0022857);;	K08176|1.7e-293|pper:18778021|K08176 MFS transporter, PHS family, inorganic phosphate transporter | (RefSeq) probable inorganic phosphate transporter 1-9	--	[P]	Inorganic ion transport and metabolism	Sugar (and other) transporter	Probable inorganic phosphate transporter 1-9 OS=Arabidopsis thaliana OX=3702 GN=PHT1-9 PE=2 SV=1	G	Carbohydrate transport and metabolism	probable inorganic phosphate transporter 1-9 [Prunus persica]
Prupe.6G276700_v2.0.a1	1835	1802	2122	734	735	832	35.6015	42.3574	37.8955	15.714	15.073	17.2752	8.74306e-27	-1.52586	down	--	--	Molecular Function: ATP transmembrane transporter activity (GO:0005347);; Cellular Component: integral component of membrane (GO:0016021);; Cellular Component: thylakoid membrane (GO:0042651);;	K14684|1.1e-215|pper:18774674|K14684 solute carrier family 25 (mitochondrial phosphate transporter), member 23/24/25/41 | (RefSeq) probable envelope ADP,ATP carrier protein, chloroplastic	--	[C]	Energy production and conversion	Mitochondrial carrier protein	Probable envelope ADP,ATP carrier protein, chloroplastic OS=Arabidopsis thaliana OX=3702 GN=EAAC PE=2 SV=2	S	Function unknown	hypothetical protein PRUPE_6G276700 [Prunus persica]
Prupe.2G289500_v2.0.a1	29534	24578	30858	13612	13465	11759	964.183	972.315	927.331	490.708	464.823	411.1	8.96566e-34	-1.33213	down	--	--	Molecular Function: DNA binding (GO:0003677);; Molecular Function: transcription factor activity, sequence-specific DNA binding (GO:0003700);; Cellular Component: nucleus (GO:0005634);;	K09286|5.1e-72|nau:109214099|K09286 EREBP-like factor | (RefSeq) dehydration-responsive element-binding protein 1A-like	--	--	--	AP2 domain	Dehydration-responsive element-binding protein 1D OS=Arabidopsis thaliana OX=3702 GN=DREB1D PE=2 SV=1	K	Transcription	dehydration-responsive element-binding protein 1A [Prunus persica]
Prupe.5G027500_v2.0.a1	3713	3205	3635	1067	2003	2178	24.6337	25.7693	22.1987	7.80258	14.0454	15.4722	9.23957e-05	-1.15951	down	[N]	Cell motility	Cellular Component: Golgi apparatus (GO:0005794);; Cellular Component: trans-Golgi network (GO:0005802);; Cellular Component: plasma membrane (GO:0005886);; Biological Process: plant-type primary cell wall biogenesis (GO:0009833);; Cellular Component: integral component of membrane (GO:0016021);; Molecular Function: cellulose synthase (UDP-forming) activity (GO:0016760);; Biological Process: cell…	K20924|0.0e+00|pper:18777659|K20924 cellulose synthase-like protein [EC:2.4.1.-] | (RefSeq) cellulose synthase-like protein D3	--	--	--	Cellulose synthase	Cellulose synthase-like protein D3 OS=Arabidopsis thaliana OX=3702 GN=CSLD3 PE=1 SV=1	M	Cell wall/membrane/envelope biogenesis	cellulose synthase-like protein D3 [Prunus persica]
Prupe.1G426300_v2.0.a1	1069	785	1883	251	689	541	20.3169	18.0775	32.9464	5.25657	13.8431	11.0009	0.00229773	-1.31564	down	[M]	Cell wall/membrane/envelope biogenesis	Biological Process: regionalization (GO:0003002);; Molecular Function: molecular_function (GO:0003674);; Molecular Function: catalytic activity (GO:0003824);; Cellular Component: cellular_component (GO:0005575);; Cellular Component: intracellular (GO:0005622);; Cellular Component: cell (GO:0005623);; Cellular Component: cytoplasm (GO:0005737);; Cellular Component: cytosol (GO:0005829);; Biologica…	K22419|2.3e-237|pper:18789471|K22419 Delta4-3-oxosteroid 5beta-reductase [EC:1.3.1.3] | (RefSeq) uncharacterized protein LOC18789471	--	--	--	NAD dependent epimerase/dehydratase family	3-oxo-Delta(4,5)-steroid 5-beta-reductase OS=Arabidopsis thaliana OX=3702 GN=VEP1 PE=1 SV=1	S	Function unknown	uncharacterized protein LOC18789471 [Prunus persica]
Prupe.6G005900_v2.0.a1	1850	1105	1505	2490	7318	6056	19.0976	13.8241	14.3053	28.3978	79.9201	66.9753	0.000218896	1.44255	up	[I]	Lipid transport and metabolism	Molecular Function: catalytic activity (GO:0003824);; Cellular Component: integral component of membrane (GO:0016021);;	K01895|2.3e-30|cre:CHLREDRAFT_139750|K01895 acetyl-CoA synthetase [EC:6.2.1.1] | (RefSeq) ACS2; acetyl CoA synthetase	Glycolysis / Gluconeogenesis (ko00010);; Pyruvate metabolism (ko00620);; Glyoxylate and dicarboxylate metabolism (ko00630);; Propanoate metabolism (ko00640);; Carbon metabolism (ko01200)	[I]	Lipid transport and metabolism	AMP-binding enzyme	Probable acyl-activating enzyme 18, peroxisomal OS=Arabidopsis thaliana OX=3702 GN=AAE18 PE=2 SV=1	I	Lipid transport and metabolism	probable acyl-activating enzyme 18, peroxisomal [Prunus persica]
Prupe.4G039200_v2.0.a1	67	29	42	80	156	199	7.47447	3.89761	4.25936	9.89829	18.4694	23.7957	0.0090828	1.22787	up	--	--	--	--	--	--	--	--	--	S	Function unknown	hypothetical protein PRUPE_4G039200 [Prunus persica]
Prupe.8G134300_v2.0.a1	10006	7501	11093	13632	21851	40151	125.221	113.744	127.792	188.383	289.147	538.08	0.00607791	1.06568	up	[CHR]	Energy production and conversion;; Coenzyme transport and metabolism;; General function prediction only	Molecular Function: phosphoglycerate dehydrogenase activity (GO:0004617);; Biological Process: cellular amino acid metabolic process (GO:0006520);; Biological Process: L-serine biosynthetic process (GO:0006564);; Cellular Component: chloroplast stroma (GO:0009570);; Molecular Function: NAD binding (GO:0051287);;	K00058|0.0e+00|pper:18766210|K00058 D-3-phosphoglycerate dehydrogenase / 2-oxoglutarate reductase [EC:1.1.1.95 1.1.1.399] | (RefSeq) D-3-phosphoglycerate dehydrogenase 1, chloroplastic	Glycine, serine and threonine metabolism (ko00260);; Cysteine and methionine metabolism (ko00270);; Carbon metabolism (ko01200);; Biosynthesis of amino acids (ko01230)	[E]	Amino acid transport and metabolism	D-isomer specific 2-hydroxyacid dehydrogenase, NAD binding domain	D-3-phosphoglycerate dehydrogenase 1, chloroplastic OS=Arabidopsis thaliana OX=3702 GN=PGDH1 PE=1 SV=1	E	Amino acid transport and metabolism	D-3-phosphoglycerate dehydrogenase 1, chloroplastic [Prunus persica]
Prupe.8G180900_v2.0.a1	2025	1899	2207	972	1122	901	30.8376	35.1016	31.2062	17.4422	18.6133	14.9774	5.36007e-15	-1.23359	down	--	--	--	K14677|1.9e-31|csat:104719897|K14677 aminoacylase [EC:3.5.1.14] | (RefSeq) uncharacterized protein LOC104719897	Arginine biosynthesis (ko00220);; 2-Oxocarboxylic acid metabolism (ko01210);; Biosynthesis of amino acids (ko01230)	[E]	Amino acid transport and metabolism	--	--	S	Function unknown	hypothetical protein PRUPE_8G180900 [Prunus persica]
Prupe.1G409800_v2.0.a1	15968	14648	14187	6772	6679	4057	241.241	268.172	197.303	112.971	106.688	65.6248	1.68417e-08	-1.49958	down	[S]	Function unknown	Molecular Function: molecular_function (GO:0003674);; Molecular Function: binding (GO:0005488);; Molecular Function: protein binding (GO:0005515);; Molecular Function: calmodulin binding (GO:0005516);; Cellular Component: cellular_component (GO:0005575);; Cellular Component: intracellular (GO:0005622);; Cellular Component: cell (GO:0005623);; Cellular Component: nucleus (GO:0005634);; Cellular Co…	K15015|2.1e-14|aip:107609646|K15015 solute carrier family 32 (vesicular inhibitory amino acid transporter) | (RefSeq) uncharacterized protein LOC107609646 isoform X1	--	--	--	--	IQ domain-containing protein IQM1 OS=Arabidopsis thaliana OX=3702 GN=IQM1 PE=1 SV=1	S	Function unknown	IQ domain-containing protein IQM1 [Prunus persica]
Prupe.1G126300_v2.0.a1	25087	22787	25734	8625	11078	10891	287.152	316.058	271.15	109.02	134.082	133.493	8.59535e-24	-1.4688	down	--	--	Biological Process: cellulose microfibril organization (GO:0010215);; Cellular Component: anchored component of membrane (GO:0031225);;	K10956|8.9e-21|obr:102718200|K10956 protein transport protein SEC61 subunit alpha | (RefSeq) preprotein translocase subunit SECY, chloroplastic	Protein export (ko03060);; Protein processing in endoplasmic reticulum (ko04141);; Phagosome (ko04145)	--	--	COBRA-like protein	COBRA-like protein 7 OS=Arabidopsis thaliana OX=3702 GN=COBL7 PE=2 SV=2	S	Function unknown	COBRA-like protein 7 [Prunus persica]
Prupe.1G255500_v2.0.a1	134	93	88	35	8	13	1.69013	1.41142	1.06406	0.59736	0.09222	0.155699	0.000135571	-2.02353	down	[Q]	Secondary metabolites biosynthesis, transport and catabolism	Cellular Component: chloroplast (GO:0009507);; Cellular Component: chloroplast stroma (GO:0009570);; Molecular Function: carotenoid dioxygenase activity (GO:0010436);; Biological Process: carotene catabolic process (GO:0016121);; Molecular Function: metal ion binding (GO:0046872);;	K09840|0.0e+00|pper:18792568|K09840 9-cis-epoxycarotenoid dioxygenase [EC:1.13.11.51] | (RefSeq) LOW QUALITY PROTEIN: probable carotenoid cleavage dioxygenase 4, chloroplastic	Carotenoid biosynthesis (ko00906)	[Q]	Secondary metabolites biosynthesis, transport and catabolism	Retinal pigment epithelial membrane protein	Probable carotenoid cleavage dioxygenase 4, chloroplastic OS=Arabidopsis thaliana OX=3702 GN=CCD4 PE=1 SV=1	Q	Secondary metabolites biosynthesis, transport and catabolism	hypothetical protein PRUPE_1G255500 [Prunus persica]
Prupe.6G212900_v2.0.a1	497	462	403	174	196	187	11.1666	12.5749	8.31988	4.30814	4.65049	4.49219	8.6757e-11	-1.46732	down	--	--	--	--	--	--	--	--	--	S	Function unknown	uncharacterized protein LOC18774087 [Prunus persica]
Prupe.5G175800_v2.0.a1	265	258	419	529	727	1327	2.79009	3.29684	4.06169	6.15238	8.10513	14.9801	0.00636023	1.09913	up	--	--	Molecular Function: ubiquitin-protein transferase activity (GO:0004842);; Cellular Component: nucleus (GO:0005634);; Cellular Component: cytoplasm (GO:0005737);;	K10260|6.9e-19|mpp:MICPUCDRAFT_56233|K10260 F-box and WD-40 domain protein 7 | (RefSeq) WD40 repeat protein	Ubiquitin mediated proteolysis (ko04120)	[S]	Function unknown	U-box domain	U-box domain-containing protein 19 OS=Arabidopsis thaliana OX=3702 GN=PUB19 PE=2 SV=1	S	Function unknown	U-box domain-containing protein 19 [Prunus persica]
Prupe.6G242200_v2.0.a1	252	166	188	89	124	85	7.51751	6.01449	5.15102	2.91582	3.90923	2.70777	4.61593e-05	-1.16284	down	[P]	Inorganic ion transport and metabolism	Biological Process: response to reactive oxygen species (GO:0000302);; Molecular Function: peroxidase activity (GO:0004601);; Cellular Component: cytosol (GO:0005829);; Cellular Component: chloroplast (GO:0009507);; Molecular Function: heme binding (GO:0020037);; Biological Process: cellular response to oxidative stress (GO:0034599);; Biological Process: hydrogen peroxide catabolic process (GO:00…	K00434|2.6e-146|pper:18772001|K00434 L-ascorbate peroxidase [EC:1.11.1.11] | (RefSeq) L-ascorbate peroxidase 2, cytosolic	Ascorbate and aldarate metabolism (ko00053);; Glutathione metabolism (ko00480)	--	--	Peroxidase	L-ascorbate peroxidase 2, cytosolic OS=Arabidopsis thaliana OX=3702 GN=APX2 PE=2 SV=3	P	Inorganic ion transport and metabolism	L-ascorbate peroxidase 2, cytosolic [Prunus persica]
Prupe.5G126300_v2.0.a1	188	99	104	199	548	869	2.36308	1.49922	1.19373	2.75304	7.28277	11.693	0.00454449	1.45709	up	[G]	Carbohydrate transport and metabolism	Molecular Function: alpha,alpha-trehalase activity (GO:0004555);; Biological Process: trehalose metabolic process (GO:0005991);;	K01194|0.0e+00|pper:18776642|K01194 alpha,alpha-trehalase [EC:3.2.1.28] | (RefSeq) probable trehalase	Starch and sucrose metabolism (ko00500)	[G]	Carbohydrate transport and metabolism	Trehalase	Trehalase OS=Arabidopsis thaliana OX=3702 GN=TRE1 PE=2 SV=1	G	Carbohydrate transport and metabolism	probable trehalase [Prunus persica]
Prupe.7G090600_v2.0.a1	5267	4582	5700	2102	2916	3006	82.0914	86.6424	81.7674	36.1604	48.0619	50.159	3.49373e-11	-1.14959	down	--	--	--	--	--	[MW]	Cell wall/membrane/envelope biogenesis;; Extracellular structures	Fasciclin domain	Fasciclin-like arabinogalactan protein 17 OS=Arabidopsis thaliana OX=3702 GN=FLA17 PE=2 SV=1	M	Cell wall/membrane/envelope biogenesis	hypothetical protein PRUPE_7G090600 [Prunus persica]
Prupe.8G264900_v2.0.a1	13546	10385	10671	3421	4628	6067	315.864	293.443	229.06	88.0696	114.101	151.49	2.22928e-09	-1.45298	down	--	--	Molecular Function: DNA binding (GO:0003677);; Molecular Function: transcription factor activity, sequence-specific DNA binding (GO:0003700);; Cellular Component: nucleus (GO:0005634);;	K09286|2.0e-183|pper:18767585|K09286 EREBP-like factor | (RefSeq) ethylene-responsive transcription factor ERF071	--	--	--	AP2 domain	Ethylene-responsive transcription factor RAP2-3 OS=Arabidopsis thaliana OX=3702 GN=RAP2-3 PE=1 SV=2	K	Transcription	ethylene-responsive transcription factor ERF071 [Prunus persica]
Prunus_persica_newGene_1061	118	142	269	475	433	684	1.13239	1.67524	2.36815	5.59905	4.66592	7.51371	0.00111574	1.23814	up	#N/A	#N/A	#N/A	#N/A	#N/A	#N/A	#N/A	#N/A	#N/A	#N/A	#N/A	#N/A
Prupe.5G210400_v2.0.a1	9715	10738	13764	4040	5310	6880	141.359	189.341	184.373	64.9189	81.69	107.186	1.35631e-06	-1.24432	down	--	--	Cellular Component: cytoplasm (GO:0005737);; Biological Process: fucose metabolic process (GO:0006004);; Cellular Component: integral component of membrane (GO:0016021);; Molecular Function: transferase activity, transferring glycosyl groups (GO:0016757);;	K23280|9.0e-303|pper:18776980|K23280 rhamnogalacturonan I rhamnosyltransferase [EC:2.4.1.351] | (RefSeq) uncharacterized protein At1g04910	--	--	--	GDP-fucose protein O-fucosyltransferase	Rhamnogalacturonan I rhamnosyltransferase 1 OS=Arabidopsis thaliana OX=3702 GN=RRT1 PE=1 SV=1	S	Function unknown	uncharacterized protein At1g04910 [Prunus persica]
Prupe.2G300300_v2.0.a1	2319	2314	2770	1241	1356	1510	69.6249	84.2198	76.5803	41.1351	43.0347	48.5455	8.16426e-12	-1.05843	down	--	--	Biological Process: protein deubiquitination (GO:0016579);; Biological Process: protein modification by small protein removal (GO:0070646);; Molecular Function: ubiquitinyl hydrolase activity (GO:0101005);;	K22763|1.2e-50|cann:107859727|K22763 deubiquitinase DESI2 [EC:3.4.19.12] | (RefSeq) deSI-like protein At4g17486	--	[S]	Function unknown	PPPDE putative peptidase domain	--	S	Function unknown	deSI-like protein At4g17486 [Prunus persica]
Prupe.1G069900_v2.0.a1	2098	1830	2260	1041	1045	1055	151.422	160.051	150.163	82.9237	79.7684	81.5408	1.09547e-36	-1.18885	down	--	--	Cellular Component: integral component of membrane (GO:0016021);;	--	--	[S]	Function unknown	Eukaryotic protein of unknown function (DUF872)	--	S	Function unknown	Eukaryotic protein of unknown function D, partial [Prunus dulcis]
Prupe.1G275500_v2.0.a1	2114	1825	2318	969	1279	1217	25.0111	26.1723	25.2419	12.6712	16.0017	15.419	1.34447e-12	-1.05386	down	--	--	Cellular Component: Golgi apparatus (GO:0005794);; Biological Process: protein glycosylation (GO:0006486);; Molecular Function: UDP-galactose:N-glycan beta-1,3-galactosyltransferase activity (GO:0010488);; Biological Process: Lewis a epitope biosynthetic process (GO:0010493);; Cellular Component: integral component of membrane (GO:0016021);; Molecular Function: carbohydrate binding (GO:0030246);;	K14413|0.0e+00|pper:18790330|K14413 beta-1,3-galactosyltransferase [EC:2.4.1.-] | (RefSeq) beta-1,3-galactosyltransferase GALT1	Various types of N-glycan biosynthesis (ko00513)	[G]	Carbohydrate transport and metabolism	Galactosyltransferase	Beta-1,3-galactosyltransferase GALT1 OS=Arabidopsis thaliana OX=3702 GN=GALT1 PE=1 SV=1	S	Function unknown	hypothetical protein PRUPE_1G275500 [Prunus persica]
Prupe.2G297600_v2.0.a1	169	128	140	53	10	15	6.31193	5.78632	4.81058	2.16142	0.38297	0.57225	0.000461339	-1.94136	down	--	--	Cellular Component: membrane (GO:0016020);; Cellular Component: integral component of membrane (GO:0016021);;	K13496|1.6e-37|atr:18422858|K13496 UDP-glucosyltransferase 73C [EC:2.4.1.-] | (RefSeq) scopoletin glucosyltransferase	Zeatin biosynthesis (ko00908)	--	--	--	--	S	Function unknown	uncharacterized protein LOC18785496 [Prunus persica]
Prupe.7G088600_v2.0.a1	1887	1851	1236	79	222	361	42.6208	50.4294	25.609	2.11111	5.30589	9.14627	4.72139e-08	-2.55361	down	--	--	Molecular Function: metal ion binding (GO:0046872);;	K16275|8.4e-193|pper:18770124|K16275 E3 ubiquitin-protein ligase BAH [EC:2.3.2.27] | (RefSeq) probable E3 ubiquitin-protein ligase BAH1-like	--	--	--	SPX domain	Probable E3 ubiquitin-protein ligase BAH1-like OS=Arabidopsis thaliana OX=3702 GN=RF178 PE=2 SV=1	O	Posttranslational modification, protein turnover, chaperones	probable E3 ubiquitin-protein ligase BAH1-like [Prunus persica]
Prupe.7G183200_v2.0.a1	3369	2944	3165	1393	1462	1526	28.5102	30.1844	24.6624	13.0137	13.0783	13.827	1.14921e-28	-1.32481	down	--	--	--	--	--	--	--	Domain of unknown function (DUF4378)	--	S	Function unknown	uncharacterized protein LOC18770239 [Prunus persica]
Prupe.1G003000_v2.0.a1	6222	3099	4086	11707	48792	34461	119.174	71.9264	72.0396	247.618	988.261	706.874	8.04146e-07	2.19073	up	[Q]	Secondary metabolites biosynthesis, transport and catabolism	Biological Process: biosynthetic process (GO:0009058);; Molecular Function: transferase activity, transferring acyl groups other than amino-acyl groups (GO:0016747);;	K00660|5.7e-225|pper:18789485|K00660 chalcone synthase [EC:2.3.1.74] | (RefSeq) polyketide synthase 5	Flavonoid biosynthesis (ko00941);; Circadian rhythm - plant (ko04712)	--	--	Chalcone and stilbene synthases, N-terminal domain	Polyketide synthase 5 OS=Rubus idaeus OX=32247 GN=PKS5 PE=1 SV=1	Q	Secondary metabolites biosynthesis, transport and catabolism	polyketide synthase 5 [Prunus persica]
Prupe.7G210800_v2.0.a1	285	172	338	159	86	54	4.54271	3.32628	4.95934	2.78889	1.45046	0.910398	0.003309	-1.34392	down	--	--	Molecular Function: ion channel activity (GO:0005216);; Cellular Component: integral component of membrane (GO:0016021);;	K05391|6.9e-185|pavi:110751042|K05391 cyclic nucleotide gated channel, plant | (RefSeq) cyclic nucleotide-gated ion channel 1-like	Plant-pathogen interaction (ko04626)	[PT]	Inorganic ion transport and metabolism;; Signal transduction mechanisms	Ion transport protein	Cyclic nucleotide-gated ion channel 1 OS=Arabidopsis thaliana OX=3702 GN=CNGC1 PE=1 SV=1	U	Intracellular trafficking, secretion, and vesicular transport	hypothetical protein PRUPE_7G210800 [Prunus persica]
Prupe.6G255100_v2.0.a1	63168	51534	87475	52365	22184	32297	5855.7	5788.94	7464.6	5360.51	2174.54	3206.11	0.00451113	-1.02036	down	--	--	Molecular Function: metal ion binding (GO:0046872);;	--	--	--	--	Metallothionein	Metallothionein-like protein type 2 OS=Malus domestica OX=3750 GN=MT1 PE=3 SV=1	S	Function unknown	metallothionein-like protein type 2 [Prunus persica]
Prupe.6G359100_v2.0.a1	2490	2212	2490	818	1360	1401	29.281	31.6575	26.9804	10.6558	16.9094	17.6407	2.12032e-06	-1.18016	down	--	--	Cellular Component: integral component of membrane (GO:0016021);;	--	--	--	--	--	--	S	Function unknown	uncharacterized protein LOC18772025 isoform X1 [Prunus persica]
Prupe.1G358000_v2.0.a1	2929	3215	3823	1779	1856	1797	55.3865	73.6668	66.5539	37.144	37.1081	36.391	7.37665e-10	-1.08062	down	--	--	--	--	--	--	--	Protein of unknown function (DUF295)	F-box protein SKIP23 OS=Arabidopsis thaliana OX=3702 GN=SKIP23 PE=1 SV=1	S	Function unknown	F-box protein SKIP23 [Prunus persica]
Prupe.1G238800_v2.0.a1	2051	2206	2441	667	1114	832	197.355	257.273	216.245	70.8127	113.317	85.7374	2.309e-09	-1.51439	down	--	--	Biological Process: innate immune response-activating signal transduction (GO:0002758);; Cellular Component: plasma membrane (GO:0005886);;	K13456|5.4e-10|han:110916132|K13456 RPM1-interacting protein 4 | (RefSeq) RPM1-interacting protein 4-like isoform X1	Plant-pathogen interaction (ko04626)	--	--	Cleavage site for pathogenic type III effector avirulence factor Avr	Protein NOI4 OS=Arabidopsis thaliana OX=3702 GN=NOI4 PE=1 SV=1	S	Function unknown	hypothetical protein PRUPE_1G238800 [Prunus persica]
Prupe.3G180200_v2.0.a1	413	274	389	395	2079	1632	6.15007	4.93107	5.32619	6.49399	32.7405	26.0223	0.00785262	1.37232	up	[V]	Defense mechanisms	Cellular Component: vacuolar membrane (GO:0005774);; Molecular Function: solute:proton antiporter activity (GO:0015299);; Cellular Component: membrane (GO:0016020);; Cellular Component: integral component of membrane (GO:0016021);; Molecular Function: transmembrane transporter activity (GO:0022857);; Molecular Function: xenobiotic transporter activity (GO:0042910);;	K03327|5.2e-279|pper:18783624|K03327 multidrug resistance protein, MATE family | (RefSeq) protein DETOXIFICATION 41	--	[R]	General function prediction only	MatE	Protein DETOXIFICATION 41 OS=Arabidopsis thaliana OX=3702 GN=DTX41 PE=2 SV=1	V	Defense mechanisms	protein DETOXIFICATION 41 [Prunus persica]
Prupe.3G229900_v2.0.a1	332	278	185	127	86	56	16.2664	16.5182	8.33215	6.85318	4.42111	2.91227	0.000398786	-1.54078	down	--	--	--	--	--	--	--	Wound-induced protein	--	S	Function unknown	uncharacterized protein LOC18784340 [Prunus persica]
Prupe.6G074400_v2.0.a1	349	321	451	235	187	157	9.23596	10.1918	10.9413	7.0387	5.17359	4.43551	1.33228e-05	-1.11089	down	--	--	Cellular Component: chloroplast thylakoid membrane (GO:0009535);; Biological Process: photosynthetic electron transport in photosystem I (GO:0009773);; Cellular Component: integral component of membrane (GO:0016021);; Molecular Function: oxidoreductase activity, acting on iron-sulfur proteins as donors (GO:0016730);;	--	--	--	--	--	--	S	Function unknown	PGR5-like protein 1B, chloroplastic [Prunus persica]
Prupe.1G322400_v2.0.a1	1882	1775	2189	720	1262	1157	91.1366	104.156	97.6108	38.4826	64.6448	59.9767	3.74415e-05	-1.0697	down	--	--	Cellular Component: integral component of membrane (GO:0016021);;	--	--	--	--	--	--	S	Function unknown	uncharacterized protein LOC18791590 [Prunus persica]
Prupe.5G236500_v2.0.a1	514	656	847	51	174	222	4.63843	7.07776	7.16659	0.494497	1.63808	2.10875	5.58867e-05	-1.94498	down	[P]	Inorganic ion transport and metabolism	Biological Process: potassium ion transport (GO:0006813);; Molecular Function: potassium ion transmembrane transporter activity (GO:0015079);; Cellular Component: membrane (GO:0016020);; Cellular Component: integral component of membrane (GO:0016021);;	K03549|0.0e+00|pper:18777721|K03549 KUP system potassium uptake protein | (RefSeq) potassium transporter 2 isoform X1	--	--	--	K+ potassium transporter	Potassium transporter 2 OS=Arabidopsis thaliana OX=3702 GN=POT2 PE=1 SV=2	P	Inorganic ion transport and metabolism	potassium transporter 2 isoform X1 [Prunus persica]
Prupe.4G016200_v2.0.a1	20330	19248	22849	5940	6821	6804	197.222	226.264	204.042	63.6306	69.9681	70.6757	1.28743e-52	-1.87657	down	--	--	Molecular Function: calcium activated cation channel activity (GO:0005227);; Cellular Component: plasma membrane (GO:0005886);; Cellular Component: integral component of membrane (GO:0016021);;	K21989|0.0e+00|pper:18780847|K21989 calcium permeable stress-gated cation channel | (RefSeq) calcium permeable stress-gated cation channel 1	--	[R]	General function prediction only	Calcium-dependent channel, 7TM region, putative phosphate	Calcium permeable stress-gated cation channel 1 OS=Arabidopsis thaliana OX=3702 GN=CSC1 PE=1 SV=1	S	Function unknown	calcium permeable stress-gated cation channel 1 [Prunus persica]
Prupe.1G088600_v2.0.a1	4147	3498	2767	723	916	1061	105.901	108.256	65.0502	20.3676	24.7271	28.9985	1.61697e-16	-2.07669	down	[G]	Carbohydrate transport and metabolism	Molecular Function: hydrolase activity, hydrolyzing O-glycosyl compounds (GO:0004553);; Cellular Component: cell wall (GO:0005618);; Biological Process: xyloglucan metabolic process (GO:0010411);; Molecular Function: xyloglucan:xyloglucosyl transferase activity (GO:0016762);; Biological Process: cell wall biogenesis (GO:0042546);; Cellular Component: apoplast (GO:0048046);; Biological Process: ce…	K14504|4.5e-174|pper:18791059|K14504 xyloglucan:xyloglucosyl transferase TCH4 [EC:2.4.1.207] | (RefSeq) probable xyloglucan endotransglucosylase/hydrolase protein 23	Plant hormone signal transduction (ko04075)	--	--	Glycosyl hydrolases family 16	Probable xyloglucan endotransglucosylase/hydrolase protein 23 OS=Arabidopsis thaliana OX=3702 GN=XTH23 PE=2 SV=1	G	Carbohydrate transport and metabolism	probable xyloglucan endotransglucosylase/hydrolase protein 23 [Prunus persica]
Prupe.4G169000_v2.0.a1	17777	15464	30472	8983	8113	7560	408.208	430.274	644.102	227.784	196.982	185.887	3.45935e-10	-1.4958	down	--	--	--	K12472|1.3e-25|bvg:104885038|K12472 epidermal growth factor receptor substrate 15 | (RefSeq) filaggrin-like	Endocytosis (ko04144)	--	--	BURP domain	BURP domain protein RD22 OS=Arabidopsis thaliana OX=3702 GN=RD22 PE=2 SV=1	S	Function unknown	BURP domain protein RD22 isoform X1 [Prunus persica]
Prupe.1G554400_v2.0.a1	233	175	237	456	993	851	3.63381	3.31505	3.40413	7.86768	16.4235	14.2401	4.62988e-06	1.4925	up	--	--	Molecular Function: UDP-glycosyltransferase activity (GO:0008194);; Cellular Component: intracellular membrane-bounded organelle (GO:0043231);;	K22845|5.1e-276|pper:18789262|K22845 phlorizin synthase [EC:2.4.1.357] | (RefSeq) UDP-glycosyltransferase 88F5	Flavonoid biosynthesis (ko00941)	[GC]	Carbohydrate transport and metabolism;; Energy production and conversion	UDP-glucoronosyl and UDP-glucosyl transferase	UDP-glycosyltransferase 88F5 OS=Malus domestica OX=3750 GN=UGT88F5 PE=2 SV=1	S	Function unknown	UDP-glycosyltransferase 88F5 [Prunus persica]
Prupe.5G090500_v2.0.a1	6473	5657	6561	1014	1524	1798	201.658	213.568	188.164	34.8851	50.1899	59.9788	1.27206e-23	-2.2404	down	--	--	Molecular Function: DNA binding (GO:0003677);; Molecular Function: transcription factor activity, sequence-specific DNA binding (GO:0003700);; Cellular Component: nucleus (GO:0005634);;	K09286|9.4e-61|cann:107863343|K09286 EREBP-like factor | (RefSeq) CBF1, CBF1B, CaCBF1B; dehydration-responsive element-binding protein 1A-like	--	--	--	AP2 domain	Dehydration-responsive element-binding protein 1F OS=Arabidopsis thaliana OX=3702 GN=DREB1F PE=2 SV=1	K	Transcription	dehydration-responsive element-binding protein 1F [Prunus persica]
Prupe.7G187100_v2.0.a1	2	1	2	38	69	76	0.152883	0.066398	0.105861	4.20795	7.38772	8.23947	1.45882e-10	3.33667	up	--	--	--	--	--	--	--	--	--	--	--	hypothetical protein PRUPE_7G187100 [Prunus persica]
Prupe.7G195500_v2.0.a1	357	410	455	289	142	123	9.99802	13.9103	11.716	8.92409	4.206	3.68145	0.00442322	-1.19871	down	--	--	Biological Process: response to light stimulus (GO:0009416);; Cellular Component: photosystem I (GO:0009522);; Cellular Component: photosystem II (GO:0009523);; Cellular Component: chloroplast thylakoid membrane (GO:0009535);; Biological Process: photosynthesis, light harvesting in photosystem I (GO:0009768);; Cellular Component: integral component of membrane (GO:0016021);; Molecular Function: c…	K08908|1.2e-162|pper:18770687|K08908 light-harvesting complex I chlorophyll a/b binding protein 2 | (RefSeq) photosystem I chlorophyll a/b-binding protein 6, chloroplastic	Photosynthesis - antenna proteins (ko00196)	--	--	Chlorophyll A-B binding protein	Photosystem I chlorophyll a/b-binding protein 6, chloroplastic OS=Arabidopsis thaliana OX=3702 GN=LHCA6 PE=1 SV=1	S	Function unknown	photosystem I chlorophyll a/b-binding protein 6, chloroplastic [Prunus persica]
Prupe.8G224900_v2.0.a1	9260	6945	6437	2974	3084	3433	238.895	217.096	152.873	84.7026	84.119	94.8485	1.1778e-14	-1.44108	down	[I]	Lipid transport and metabolism	Molecular Function: polyprenyltransferase activity (GO:0002094);; Cellular Component: endoplasmic reticulum (GO:0005783);; Biological Process: polyprenol biosynthetic process (GO:0016094);;	K11778|4.5e-166|pper:18768182|K11778 ditrans,polycis-polyprenyl diphosphate synthase [EC:2.5.1.87] | (RefSeq) dehydrodolichyl diphosphate synthase 6	Terpenoid backbone biosynthesis (ko00900)	[I]	Lipid transport and metabolism	Putative undecaprenyl diphosphate synthase	Dehydrodolichyl diphosphate synthase CPT3 OS=Solanum lycopersicum OX=4081 GN=CPT3 PE=1 SV=1	I	Lipid transport and metabolism	dehydrodolichyl diphosphate synthase 6 [Prunus persica]
Prupe.1G315900_v2.0.a1	6543	5989	6641	5018	2752	1856	78.0943	86.7181	73.0113	66.2137	34.618	23.6827	0.00604061	-1.08347	down	[T]	Signal transduction mechanisms	Molecular Function: protein kinase activity (GO:0004672);; Molecular Function: ATP binding (GO:0005524);; Cellular Component: integral component of membrane (GO:0016021);; Molecular Function: kinase activity (GO:0016301);; Biological Process: phosphorylation (GO:0016310);; Molecular Function: polysaccharide binding (GO:0030247);;	K23544|2.7e-57|brp:103842861|K23544 serine incorporator 1/3 | (RefSeq) serine incorporator 3	--	[T]	Signal transduction mechanisms	Protein tyrosine and serine/threonine kinase	LEAF RUST 10 DISEASE-RESISTANCE LOCUS RECEPTOR-LIKE PROTEIN KINASE-like 1.2 OS=Arabidopsis thaliana OX=3702 GN=LRK10L-1.2 PE=2 SV=3	T	Signal transduction mechanisms	LEAF RUST 10 DISEASE-RESISTANCE LOCUS RECEPTOR-LIKE PROTEIN KINASE-like 1.2 isoform X1 [Prunus persica]
Prupe.1G456300_v2.0.a1	33054	34545	44503	7455	14740	9342	1098.2	1390.79	1361.09	273.501	517.846	332.38	2.65949e-11	-1.91947	down	[P]	Inorganic ion transport and metabolism	Molecular Function: gamma-glutamylcyclotransferase activity (GO:0003839);; Cellular Component: cytoplasm (GO:0005737);; Biological Process: glutathione catabolic process (GO:0006751);;	K22596|2.5e-132|pper:18790271|K22596 gamma-glutamylcyclotransferase, plant [EC:4.3.2.9] | (RefSeq) gamma-glutamylcyclotransferase 2-1	Glutathione metabolism (ko00480)	[P]	Inorganic ion transport and metabolism	ChaC-like protein	Gamma-glutamylcyclotransferase 2-1 OS=Arabidopsis thaliana OX=3702 GN=GGCT2;1 PE=1 SV=1	P	Inorganic ion transport and metabolism	gamma-glutamylcyclotransferase 2-1 [Prunus persica]
Prupe.2G038400_v2.0.a1	995	961	1688	330	587	488	37.5026	43.9242	58.5993	13.7228	23.3834	19.6721	1.60351e-06	-1.47103	down	[C]	Energy production and conversion	Cellular Component: cytosol (GO:0005829);; Molecular Function: FMN binding (GO:0010181);; Molecular Function: oxidoreductase activity (GO:0016491);;	K19784|7.9e-106|pper:18786155|K19784 chromate reductase, NAD(P)H dehydrogenase (quinone) | (RefSeq) NADPH:quinone oxidoreductase	--	[R]	General function prediction only	NADPH-dependent FMN reductase	NADPH:quinone oxidoreductase OS=Arabidopsis thaliana OX=3702 GN=NQR PE=1 SV=1	S	Function unknown	NADPH:quinone oxidoreductase [Prunus persica]
Prupe.1G107000_v2.0.a1	62047	56876	72354	29641	37086	34174	1182.46	1313.44	1269.29	623.76	747.334	697.408	9.61045e-17	-1.12753	down	[H]	Coenzyme transport and metabolism	Molecular Function: methionine adenosyltransferase activity (GO:0004478);; Molecular Function: ATP binding (GO:0005524);; Cellular Component: cytosol (GO:0005829);; Biological Process: S-adenosylmethionine biosynthetic process (GO:0006556);; Biological Process: one-carbon metabolic process (GO:0006730);; Molecular Function: metal ion binding (GO:0046872);;	K00789|3.5e-230|pper:18791900|K00789 S-adenosylmethionine synthetase [EC:2.5.1.6] | (RefSeq) S-adenosylmethionine synthase 5	Cysteine and methionine metabolism (ko00270);; Biosynthesis of amino acids (ko01230)	[H]	Coenzyme transport and metabolism	S-adenosylmethionine synthetase, C-terminal domain	S-adenosylmethionine synthase 5 OS=Vitis vinifera OX=29760 GN=METK5 PE=3 SV=1	H	Coenzyme transport and metabolism	S-adenosylmethionine synthase 5 [Prunus persica]
Prupe.4G089900_v2.0.a1	108	92	140	48	38	39	3.79739	3.93372	4.53893	1.86933	1.38849	1.46685	5.98312e-08	-1.54883	down	--	--	Molecular Function: transcription factor activity, sequence-specific DNA binding (GO:0003700);; Biological Process: transcription, DNA-templated (GO:0006351);; Biological Process: brassinosteroid mediated signaling pathway (GO:0009742);;	K20818|6.2e-24|mdm:103446176|K20818 KxDL motif-containing protein 1 | (RefSeq) BES1/BZR1 homolog protein 2-like	--	--	--	BES1/BZR1 plant transcription factor, N-terminal	Protein BZR1 homolog 2 OS=Oryza sativa subsp. japonica OX=39947 GN=BZR2 PE=1 SV=1	S	Function unknown	hypothetical protein PRUPE_4G089900 [Prunus persica]
Prupe.1G023200_v2.0.a1	6638	4633	4667	886	1315	1874	48.3866	40.9206	31.317	7.12904	10.1322	14.6257	4.35486e-12	-2.04055	down	[P]	Inorganic ion transport and metabolism	Molecular Function: calcium-transporting ATPase activity (GO:0005388);; Molecular Function: ATP binding (GO:0005524);; Cellular Component: integral component of membrane (GO:0016021);; Molecular Function: cation-transporting ATPase activity (GO:0019829);; Cellular Component: intracellular membrane-bounded organelle (GO:0043231);;	K01537|0.0e+00|pper:18793007|K01537 P-type Ca2+ transporter type 2C [EC:7.2.2.10] | (RefSeq) putative calcium-transporting ATPase 13, plasma membrane-type	--	[P]	Inorganic ion transport and metabolism	Cation transporting ATPase, C-terminus	Putative calcium-transporting ATPase 13, plasma membrane-type OS=Arabidopsis thaliana OX=3702 GN=ACA13 PE=3 SV=1	P	Inorganic ion transport and metabolism	putative calcium-transporting ATPase 13, plasma membrane-type [Prunus persica]
Prupe.2G046300_v2.0.a1	395	506	827	378	294	205	2.49612	3.87759	4.81556	2.63465	1.96018	1.38581	0.00752363	-1.06206	down	--	--	Molecular Function: ADP binding (GO:0043531);;	K12818|1.9e-191|mtr:MTR_0267s0070|K12818 ATP-dependent RNA helicase DHX8/PRP22 [EC:3.6.4.13] | (RefSeq) NB-ARC domain disease resistance protein, putative	Spliceosome (ko03040)	[T]	Signal transduction mechanisms	NB-ARC domain	Putative disease resistance RPP13-like protein 1 OS=Arabidopsis thaliana OX=3702 GN=RPPL1 PE=3 SV=1	S	Function unknown	hypothetical protein PRUPE_2G046300 [Prunus persica]
Prupe.2G194000_v2.0.a1	98	208	335	75	55	52	2.41614	6.2371	7.63853	2.03517	1.43117	1.36282	0.000634456	-1.6592	down	--	--	--	--	--	--	--	--	Protein TILLER ANGLE CONTROL 1 OS=Prunus persica OX=3760 GN=TAC1 PE=2 SV=1	S	Function unknown	uncharacterized protein LOC18786308 [Prunus persica]
Prupe.1G418200_v2.0.a1	952	912	1024	433	604	607	32.6168	37.8909	32.3102	16.3599	21.8642	22.2764	8.85726e-07	-1.01109	down	--	--	--	--	--	--	--	--	--	S	Function unknown	uncharacterized protein LOC18788837 [Prunus persica]
Prupe.1G229500_v2.0.a1	3091	2822	3503	1576	1906	1650	29.8376	33.0138	31.1401	16.7891	19.4483	17.0539	3.21448e-15	-1.08077	down	[T]	Signal transduction mechanisms	Molecular Function: ubiquitin-protein transferase activity (GO:0004842);; Cellular Component: nucleus (GO:0005634);; Cellular Component: cytoplasm (GO:0005737);;	K08332|4.3e-22|var:108320011|K08332 vacuolar protein 8 | (RefSeq) U-box domain-containing protein 15	--	[S]	Function unknown	U-box domain	U-box domain-containing protein 45 OS=Arabidopsis thaliana OX=3702 GN=PUB45 PE=1 SV=1	O	Posttranslational modification, protein turnover, chaperones	U-box domain-containing protein 6 [Prunus persica]
Prupe.2G185100_v2.0.a1	24786	20810	21726	12376	12437	10232	518.406	527.412	418.288	285.837	275.048	229.178	9.69213e-13	-1.14309	down	--	--	Molecular Function: transcription regulatory region sequence-specific DNA binding (GO:0000976);; Molecular Function: transcription factor activity, sequence-specific DNA binding (GO:0003700);; Cellular Component: nucleus (GO:0005634);; Molecular Function: sequence-specific DNA binding (GO:0043565);;	K16225|8.6e-18|csat:104760397|K16225 probable WRKY transcription factor 52 | (RefSeq) disease resistance protein RRS1-like	Plant-pathogen interaction (ko04626)	--	--	WRKY DNA -binding domain	Probable WRKY transcription factor 53 OS=Arabidopsis thaliana OX=3702 GN=WRKY53 PE=1 SV=1	K	Transcription	probable WRKY transcription factor 46 [Prunus persica]
Prupe.6G314600_v2.0.a1	26686	19905	16195	15413	8976	8237	1164.66	1045.41	650.558	738.277	411.464	385.107	0.00230288	-1.07053	down	[T]	Signal transduction mechanisms	Molecular Function: nucleotide binding (GO:0000166);; Molecular Function: molecular_function (GO:0003674);; Molecular Function: binding (GO:0005488);; Cellular Component: cellular_component (GO:0005575);; Cellular Component: cell (GO:0005623);; Cellular Component: plasma membrane (GO:0005886);; Molecular Function: drug binding (GO:0008144);; Cellular Component: membrane (GO:0016020);; Molecular F…	--	--	--	--	Universal stress protein family	--	S	Function unknown	universal stress protein PHOS32 isoform X1 [Prunus persica]
Prupe.5G198700_v2.0.a1	2824	3053	3968	908	940	971	43.2731	56.6916	55.9644	15.3592	15.2311	15.9316	1.00362e-29	-1.97959	down	[S]	Function unknown	--	K22651|5.5e-07|sita:101767682|K22651 E3 ubiquitin-protein ligase RNF4 [EC:2.3.2.27] | (RefSeq) E3 ubiquitin-protein ligase RNF4	--	[O]	Posttranslational modification, protein turnover, chaperones	ATP-dependent protease La (LON) substrate-binding domain	--	O	Posttranslational modification, protein turnover, chaperones	LON peptidase N-terminal domain and RING finger protein 1 [Prunus persica]
Prupe.1G239100_v2.0.a1	341	326	474	243	173	204	8.0212	9.27087	10.2585	6.30981	4.28506	5.13746	2.46056e-05	-1.04595	down	[R]	General function prediction only	Cellular Component: endoplasmic reticulum (GO:0005783);; Molecular Function: ketoreductase activity (GO:0045703);;	K10251|7.5e-183|pper:18790432|K10251 17beta-estradiol 17-dehydrogenase / very-long-chain 3-oxoacyl-CoA reductase [EC:1.1.1.62 1.1.1.330] | (RefSeq) very-long-chain 3-oxoacyl-CoA reductase 1	Fatty acid elongation (ko00062);; Biosynthesis of unsaturated fatty acids (ko01040);; Fatty acid metabolism (ko01212)	--	--	short chain dehydrogenase	Very-long-chain 3-oxoacyl-CoA reductase 1 OS=Arabidopsis thaliana OX=3702 GN=KCR1 PE=1 SV=1	S	Function unknown	very-long-chain 3-oxoacyl-CoA reductase 1 [Prunus persica]
Prupe.3G191900_v2.0.a1	7342	5646	7070	4271	1890	1293	199.006	185.436	176.374	127.817	54.1525	37.5153	0.00119434	-1.40547	down	--	--	Biological Process: response to light stimulus (GO:0009416);; Cellular Component: photosystem I (GO:0009522);; Cellular Component: photosystem II (GO:0009523);; Cellular Component: chloroplast thylakoid membrane (GO:0009535);; Biological Process: photosynthesis, light harvesting in photosystem I (GO:0009768);; Cellular Component: plastoglobule (GO:0010287);; Cellular Component: integral component…	K08909|1.5e-158|pper:18784267|K08909 light-harvesting complex I chlorophyll a/b binding protein 3 | (RefSeq) chlorophyll a-b binding protein 8, chloroplastic	Photosynthesis - antenna proteins (ko00196)	--	--	Chlorophyll A-B binding protein	Chlorophyll a-b binding protein 8, chloroplastic OS=Solanum lycopersicum OX=4081 GN=CAB8 PE=3 SV=1	S	Function unknown	chlorophyll a-b binding protein 8, chloroplastic [Prunus persica]
Prupe.1G469600_v2.0.a1	490	388	322	185	149	174	15.203	14.5804	9.18679	6.33617	4.8765	5.77754	2.69254e-07	-1.39117	down	--	--	Cellular Component: integral component of membrane (GO:0016021);;	--	--	--	--	--	--	S	Function unknown	uncharacterized protein LOC18792390 [Prunus persica]
Prupe.5G011800_v2.0.a1	968	961	1220	494	601	307	27.5365	33.1554	31.9637	15.5208	18.0983	9.32986	3.16895e-05	-1.28979	down	--	--	Cellular Component: integral component of membrane (GO:0016021);;	K01537|1.7e-34|pavi:110773092|K01537 P-type Ca2+ transporter type 2C [EC:7.2.2.10] | (RefSeq) putative calcium-transporting ATPase 11, plasma membrane-type isoform X1	--	--	--	--	--	--	--	uncharacterized protein LOC18776664 isoform X1 [Prunus persica]
Prupe.2G106300_v2.0.a1	22163	20203	23714	9108	9700	9172	875.844	967.459	862.652	397.457	405.308	388.147	2.03384e-43	-1.45069	down	--	--	--	--	--	--	--	--	--	--	--	glycine-rich protein A3 [Prunus persica]
Prupe.2G105400_v2.0.a1	1743	1624	2147	875	438	216	14.7542	16.6506	16.7232	8.17806	3.91268	1.95054	0.000206964	-1.71155	down	[ET]	Amino acid transport and metabolism;; Signal transduction mechanisms	Cellular Component: plasma membrane (GO:0005886);; Molecular Function: ligand-gated ion channel activity (GO:0015276);; Cellular Component: integral component of membrane (GO:0016021);; Molecular Function: signaling receptor activity (GO:0038023);;	K05387|0.0e+00|pper:18785828|K05387 glutamate receptor, ionotropic, plant | (RefSeq) glutamate receptor 1.3	--	[PET]	Inorganic ion transport and metabolism;; Amino acid transport and metabolism;; Signal transduction mechanisms	Receptor family ligand binding region	Glutamate receptor 1.2 OS=Arabidopsis thaliana OX=3702 GN=GLR1.2 PE=2 SV=1	S	Function unknown	glutamate receptor 1.3 [Prunus persica]
Prupe.6G232300_v2.0.a1	1053	932	1238	222	343	242	56.0738	60.0918	60.6694	13.0251	19.292	13.7742	8.46902e-23	-2.1299	down	--	--	Biological Process: response to auxin (GO:0009733);;	K14488|1.4e-72|pper:18772846|K14488 SAUR family protein | (RefSeq) auxin-responsive protein SAUR50	Plant hormone signal transduction (ko04075)	--	--	Auxin responsive protein	Auxin-responsive protein SAUR72 OS=Arabidopsis thaliana OX=3702 GN=SAUR72 PE=1 SV=1	S	Function unknown	auxin-responsive protein SAUR50 [Prunus persica]
Prupe.1G423300_v2.0.a1	12252	12006	18331	7250	6960	6738	260.612	309.454	358.927	170.282	156.542	153.464	2.08541e-11	-1.20558	down	--	--	Cellular Component: nucleus (GO:0005634);; Cellular Component: cytoplasm (GO:0005737);;	K05857|9.0e-36|bna:106388063|K05857 phosphatidylinositol phospholipase C, delta [EC:3.1.4.11] | (RefSeq) phosphoinositide phospholipase C 4	Inositol phosphate metabolism (ko00562);; Phosphatidylinositol signaling system (ko04070)	[S]	Function unknown	Armadillo/beta-catenin-like repeat	U-box domain-containing protein 13 OS=Arabidopsis thaliana OX=3702 GN=PUB13 PE=1 SV=1	S	Function unknown	U-box domain-containing protein 4 [Prunus persica]
Prupe.4G242000_v2.0.a1	6184	5527	6606	2408	2656	2531	137.36	148.778	135.078	59.065	62.3811	60.1887	4.56317e-47	-1.47968	down	[P]	Inorganic ion transport and metabolism	Cellular Component: integral component of plasma membrane (GO:0005887);; Cellular Component: plant-type vacuole membrane (GO:0009705);; Molecular Function: potassium ion leak channel activity (GO:0022841);; Biological Process: cellular potassium ion homeostasis (GO:0030007);; Biological Process: stabilization of membrane potential (GO:0030322);; Biological Process: potassium ion transmembrane tra…	K05389|8.5e-185|pper:18781149|K05389 potassium channel subfamily K, other eukaryote | (RefSeq) two-pore potassium channel 1	--	[P]	Inorganic ion transport and metabolism	Ion channel	Two-pore potassium channel 1 OS=Arabidopsis thaliana OX=3702 GN=TPK1 PE=1 SV=2	P	Inorganic ion transport and metabolism	two-pore potassium channel 1 [Prunus persica]
Prupe.8G008900_v2.0.a1	81	18	45	163	153	170	0.669284	0.17433	0.339566	1.49891	1.34742	1.51049	0.00474261	1.33499	up	--	--	Biological Process: defense response (GO:0006952);; Molecular Function: ADP binding (GO:0043531);;	K13457|0.0e+00|pmum:103342741|K13457 disease resistance protein RPM1 | (RefSeq) disease resistance protein RPM1-like	Plant-pathogen interaction (ko04626)	[T]	Signal transduction mechanisms	NB-ARC domain	Disease resistance protein RPM1 OS=Arabidopsis thaliana OX=3702 GN=RPM1 PE=1 SV=1	S	Function unknown	hypothetical protein PRUPE_8G008900 [Prunus persica]
Prupe.5G018700_v2.0.a1	78	35	69	87	274	303	1.59564	0.866746	1.29489	1.94482	5.91308	6.63417	0.00856609	1.34665	up	[H]	Coenzyme transport and metabolism	Cellular Component: mitochondrion (GO:0005739);; Molecular Function: alternative oxidase activity (GO:0009916);; Biological Process: alternative respiration (GO:0010230);; Cellular Component: integral component of membrane (GO:0016021);; Molecular Function: metal ion binding (GO:0046872);; Cellular Component: respiratory chain (GO:0070469);; Molecular Function: ubiquinol:oxygen oxidoreductase act…	K17893|9.2e-209|pper:18777958|K17893 ubiquinol oxidase [EC:1.10.3.11] | (RefSeq) ubiquinol oxidase 2, mitochondrial	--	--	--	Alternative oxidase	Ubiquinol oxidase 1a, mitochondrial OS=Arabidopsis thaliana OX=3702 GN=AOX1A PE=1 SV=2	S	Function unknown	ubiquinol oxidase 2, mitochondrial [Prunus persica]
Prupe.6G065900_v2.0.a1	2857	2114	2543	1198	1107	1144	134.883	120.946	110.547	62.4352	55.2504	57.8363	1.23473e-39	-1.32616	down	[O]	Posttranslational modification, protein turnover, chaperones	Biological Process: response to reactive oxygen species (GO:0000302);; Biological Process: protein folding (GO:0006457);; Biological Process: response to heat (GO:0009408);; Biological Process: response to salt stress (GO:0009651);; Biological Process: response to hydrogen peroxide (GO:0042542);; Molecular Function: protein self-association (GO:0043621);; Molecular Function: unfolded protein bind…	K13993|8.9e-84|pper:18774990|K13993 HSP20 family protein | (RefSeq) 18.5 kDa class I heat shock protein	Protein processing in endoplasmic reticulum (ko04141)	[O]	Posttranslational modification, protein turnover, chaperones	Hsp20/alpha crystallin family	18.5 kDa class I heat shock protein OS=Glycine max OX=3847 GN=HSP18.5-C PE=3 SV=1	O	Posttranslational modification, protein turnover, chaperones	18.5 kDa class I heat shock protein [Prunus persica]
Prupe.1G520700_v2.0.a1	9834	4966	4956	2198	2634	3381	221.738	135.675	102.853	54.726	62.7872	81.6323	9.84773e-06	-1.36949	down	--	--	Biological Process: response to hypoxia (GO:0001666);; Cellular Component: cellular_component (GO:0005575);; Cellular Component: cell wall (GO:0005618);; Cellular Component: intracellular (GO:0005622);; Cellular Component: cell (GO:0005623);; Cellular Component: cytoplasm (GO:0005737);; Cellular Component: Golgi apparatus (GO:0005794);; Biological Process: response to stress (GO:0006950);; Biolog…	K00020|3.7e-23|mtr:MTR_8g088900|K00020 3-hydroxyisobutyrate dehydrogenase [EC:1.1.1.31] | (RefSeq) 6-phosphogluconate dehydrogenase-like protein	Valine, leucine and isoleucine degradation (ko00280)	--	--	Phosphate-induced protein 1 conserved region	Protein PHOSPHATE-INDUCED 1 OS=Nicotiana tabacum OX=4097 GN=PHI-1 PE=2 SV=1	S	Function unknown	protein EXORDIUM [Prunus persica]
Prupe.1G367000_v2.0.a1	256	280	285	193	83	93	11.9128	15.7945	12.2171	9.92932	4.06153	4.59518	0.00474416	-1.20687	down	--	--	Cellular Component: integral component of membrane (GO:0016021);;	K22520|2.9e-74|pper:18789715|K22520 protein disulfide-isomerase [EC:5.3.4.1] | (RefSeq) protein SPA, chloroplastic	--	--	--	Family of unknown function (DUF5351)	Protein SPA, chloroplastic OS=Solanum lycopersicum OX=4081 GN=SPA PE=2 SV=1	S	Function unknown	protein SPA, chloroplastic [Prunus persica]
Prupe.5G062700_v2.0.a1	59	12	80	217	276	435	1.12516	0.265308	1.40973	4.6265	5.64759	8.99609	0.000281493	1.89799	up	--	--	Biological Process: lipid metabolic process (GO:0006629);; Molecular Function: phosphatidylcholine 1-acylhydrolase activity (GO:0008970);;	K16818|2.4e-34|mtr:MTR_7g081620|K16818 phospholipase A1 [EC:3.1.1.32] | (RefSeq) glycerolipase A1	Glycerophospholipid metabolism (ko00564);; alpha-Linolenic acid metabolism (ko00592)	[I]	Lipid transport and metabolism	Lipase (class 3)	Phospholipase A1-IIgamma OS=Arabidopsis thaliana OX=3702 GN=DSEL PE=1 SV=1	S	Function unknown	phospholipase A1-IIgamma [Prunus persica]
Prunus_persica_newGene_477	31	24	26	93	236	153	1.02854	0.955389	0.794837	3.49222	8.48519	5.58087	3.58272e-06	1.99477	up	--	--	Molecular Function: nucleic acid binding (GO:0003676);; Biological Process: DNA integration (GO:0015074);;	K03515|8.7e-10|ghi:107894697|K03515 DNA repair protein REV1 [EC:2.7.7.-] | (RefSeq) uncharacterized protein LOC107894697	--	--	--	GAG-pre-integrase domain	--	L	Replication, recombination and repair	hypothetical protein Prudu_016496 [Prunus dulcis]
Prupe.1G050000_v2.0.a1	55	80	104	45	26	21	1.81851	3.24543	3.21727	1.6391	0.923834	0.73649	0.00685428	-1.32042	down	--	--	Molecular Function: calcium ion binding (GO:0005509);;	--	--	--	--	EF hand	--	S	Function unknown	uncharacterized protein LOC18792646 [Prunus persica]
Prupe.3G250000_v2.0.a1	430	474	456	2890	1150	762	9.3297	12.4411	9.1834	69.3602	26.4801	17.5153	0.0085862	1.30107	up	[QV]	Secondary metabolites biosynthesis, transport and catabolism;; Defense mechanisms	Molecular Function: monooxygenase activity (GO:0004497);; Molecular Function: iron ion binding (GO:0005506);; Biological Process: multicellular organism development (GO:0007275);; Biological Process: brassinosteroid homeostasis (GO:0010268);; Biological Process: sterol metabolic process (GO:0016125);; Biological Process: brassinosteroid biosynthetic process (GO:0016132);; Molecular Function: oxid…	K09590|1.2e-241|pper:18782277|K09590 brassinosteroid-6-oxidase 1 [EC:1.14.-.-] | (RefSeq) LOW QUALITY PROTEIN: cytochrome P450 85A	Brassinosteroid biosynthesis (ko00905)	[QI]	Secondary metabolites biosynthesis, transport and catabolism;; Lipid transport and metabolism	Cytochrome P450	Cytochrome P450 85A OS=Phaseolus vulgaris OX=3885 GN=BA13 PE=3 SV=2	Q	Secondary metabolites biosynthesis, transport and catabolism	hypothetical protein PRUPE_3G250000 [Prunus persica]
Prupe.6G224600_v2.0.a1	5476	4904	5597	2735	2752	3433	52.8442	57.349	49.7252	29.1458	28.0821	35.481	8.84524e-14	-1.05144	down	[O]	Posttranslational modification, protein turnover, chaperones	Molecular Function: serine-type endopeptidase activity (GO:0004252);;	K15333|1.0e-84|nsy:104224633|K15333 tRNA guanosine-2'-O-methyltransferase [EC:2.1.1.34] | (RefSeq) uncharacterized protein LOC104224633	--	--	--	Subtilase family	Subtilisin-like protease SBT1.7 OS=Arabidopsis thaliana OX=3702 GN=SBT1.7 PE=1 SV=1	O	Posttranslational modification, protein turnover, chaperones	subtilisin-like protease SBT1.7 [Prunus persica]
Prupe.3G236200_v2.0.a1	6593	6096	7567	2160	2061	2696	163.369	183.044	172.616	59.0873	53.997	71.5196	4.97535e-32	-1.74296	down	--	--	Biological Process: regulation of gene expression (GO:0010468);;	--	--	--	--	Lateral organ boundaries (LOB) domain	LOB domain-containing protein 41 OS=Arabidopsis thaliana OX=3702 GN=LBD41 PE=2 SV=1	S	Function unknown	LOB domain-containing protein 41 [Prunus persica]
Prupe.6G231100_v2.0.a1	714	643	683	172	332	486	8.00648	8.73218	7.05549	2.12714	3.93595	5.84055	0.00420023	-1.13925	down	[M]	Cell wall/membrane/envelope biogenesis	Molecular Function: protein kinase activity (GO:0004672);; Molecular Function: ATP binding (GO:0005524);; Cellular Component: integral component of membrane (GO:0016021);;	K20718|5.3e-37|sita:101758097|K20718 LRR receptor-like serine/threonine-protein kinase ERECTA [EC:2.7.11.1] | (RefSeq) LRR receptor-like serine/threonine-protein kinase ERECTA isoform X1	MAPK signaling pathway - plant (ko04016)	--	--	Protein kinase domain	Probable inactive receptor kinase At5g67200 OS=Arabidopsis thaliana OX=3702 GN=At5g67200 PE=1 SV=1	T	Signal transduction mechanisms	probable inactive receptor kinase At5g67200 [Prunus persica]
Prupe.3G015900_v2.0.a1	2990	2549	3656	5981	11751	8027	47.2179	48.0173	52.1425	106.776	198.23	137.064	1.89546e-05	1.20156	up	[E]	Amino acid transport and metabolism	Molecular Function: glutamate decarboxylase activity (GO:0004351);; Cellular Component: cytosol (GO:0005829);; Biological Process: glutamate catabolic process (GO:0006538);; Molecular Function: pyridoxal phosphate binding (GO:0030170);;	K01580|6.8e-295|pper:18783305|K01580 glutamate decarboxylase [EC:4.1.1.15] | (RefSeq) glutamate decarboxylase 1	Alanine, aspartate and glutamate metabolism (ko00250);; beta-Alanine metabolism (ko00410);; Taurine and hypotaurine metabolism (ko00430);; Butanoate metabolism (ko00650)	[E]	Amino acid transport and metabolism	Pyridoxal-dependent decarboxylase conserved domain	Glutamate decarboxylase 1 OS=Arabidopsis thaliana OX=3702 GN=GAD1 PE=1 SV=2	E	Amino acid transport and metabolism	glutamate decarboxylase 1 [Prunus persica]
Prupe.1G323400_v2.0.a1	108	73	134	176	351	435	3.46433	2.83286	3.93811	6.21251	11.906	14.9149	0.00200655	1.24693	up	--	--	Molecular Function: transcription regulatory region sequence-specific DNA binding (GO:0000976);; Molecular Function: transcription factor activity, sequence-specific DNA binding (GO:0003700);; Cellular Component: nucleus (GO:0005634);; Biological Process: cell differentiation (GO:0030154);; Molecular Function: sequence-specific DNA binding (GO:0043565);;	K09422|6.4e-123|pavi:110765485|K09422 transcription factor MYB, plant | (RefSeq) transcription repressor MYB4-like	--	[K]	Transcription	Myb-like DNA-binding domain	Transcription repressor MYB4 OS=Arabidopsis thaliana OX=3702 GN=MYB4 PE=1 SV=1	K	Transcription	R2R3-MYB transcription factor [Prunus persica]
Prupe.8G034700_v2.0.a1	128	137	147	41	80	77	3.28032	4.28328	3.48803	1.15745	2.17582	2.10023	0.0018894	-1.16655	down	--	--	Biological Process: signal transduction (GO:0007165);;	K13459|1.1e-39|vvi:100265494|K13459 disease resistance protein RPS2 | (RefSeq) probable disease resistance protein At1g52660	Plant-pathogen interaction (ko04626)	--	--	TIR domain	Disease resistance protein Roq1 OS=Nicotiana benthamiana OX=4100 GN=ROQ1 PE=1 SV=1	S	Function unknown	hypothetical protein PRUPE_8G034700 [Prunus persica]
Prupe.3G148600_v2.0.a1	0	0	0	40	58	84	0	0	0	0.457126	0.640869	0.951032	3.11333e-12	3.84545	up	[T]	Signal transduction mechanisms	Molecular Function: protein kinase activity (GO:0004672);; Molecular Function: ATP binding (GO:0005524);; Cellular Component: plasma membrane (GO:0005886);; Cellular Component: integral component of membrane (GO:0016021);;	K13415|9.3e-40|lang:109361902|K13415 protein brassinosteroid insensitive 1 [EC:2.7.10.1 2.7.11.1] | (RefSeq) brassinosteroid LRR receptor kinase-like	Plant hormone signal transduction (ko04075)	--	--	Protein kinase domain	Receptor protein kinase-like protein ZAR1 OS=Arabidopsis thaliana OX=3702 GN=ZAR1 PE=1 SV=1	S	Function unknown	receptor protein kinase-like protein ZAR1 [Prunus persica]
Prupe.5G152700_v2.0.a1	2927	3126	4319	648	870	724	155.834	201.69	211.713	38.0592	48.9862	41.2859	4.3588e-29	-2.34431	down	--	--	Molecular Function: calcium ion binding (GO:0005509);;	K13448|4.3e-74|pper:18777392|K13448 calcium-binding protein CML | (RefSeq) calcium-binding protein CML38	Plant-pathogen interaction (ko04626)	[T]	Signal transduction mechanisms	EF hand	Calcium-binding protein CML38 OS=Arabidopsis thaliana OX=3702 GN=CML38 PE=1 SV=1	DTZ	Cell cycle control, cell division, chromosome partitioning;; Signal transduction mechanisms;; Cytoskeleton	calcium-binding protein CML38 [Prunus persica]
Prupe.7G218000_v2.0.a1	578	386	598	314	120	214	23.5628	19.0494	22.4472	14.1209	5.14658	9.32219	0.00068522	-1.30908	down	--	--	--	--	--	[K]	Transcription	--	--	S	Function unknown	uncharacterized protein LOC18769341 [Prunus persica]
Prupe.3G298400_v2.0.a1	82	76	83	273	856	332	2.17658	2.45087	2.03923	8.05576	24.2541	9.52453	1.95436e-05	1.96127	up	--	--	Cellular Component: vacuolar membrane (GO:0005774);; Molecular Function: L-cystine transmembrane transporter activity (GO:0015184);; Biological Process: L-cystine transport (GO:0015811);; Cellular Component: integral component of membrane (GO:0016021);;	K12386|9.9e-155|pper:18784194|K12386 cystinosin | (RefSeq) cystinosin homolog isoform X1	--	[E]	Amino acid transport and metabolism	PQ loop repeat	Cystinosin homolog OS=Arabidopsis thaliana OX=3702 GN=At5g40670 PE=2 SV=1	U	Intracellular trafficking, secretion, and vesicular transport	cystinosin homolog isoform X1 [Prunus persica]
Prupe.6G221800_v2.0.a1	3428	2769	2270	489	1301	803	25.3437	24.7746	15.4288	3.98764	10.1579	6.34585	6.68538e-06	-1.72336	down	[P]	Inorganic ion transport and metabolism	Molecular Function: calcium-transporting ATPase activity (GO:0005388);; Molecular Function: calmodulin binding (GO:0005516);; Molecular Function: ATP binding (GO:0005524);; Cellular Component: integral component of membrane (GO:0016021);; Molecular Function: cation-transporting ATPase activity (GO:0019829);; Cellular Component: intracellular membrane-bounded organelle (GO:0043231);;	K01537|0.0e+00|pper:18772655|K01537 P-type Ca2+ transporter type 2C [EC:7.2.2.10] | (RefSeq) calcium-transporting ATPase 2, plasma membrane-type isoform X2	--	[P]	Inorganic ion transport and metabolism	Cation transporting ATPase, C-terminus	Calcium-transporting ATPase 2, plasma membrane-type OS=Arabidopsis thaliana OX=3702 GN=ACA2 PE=1 SV=1	P	Inorganic ion transport and metabolism	calcium-transporting ATPase 2, plasma membrane-type isoform X2 [Prunus persica]
Prupe.3G180900_v2.0.a1	578	370	339	577	3184	2780	8.50127	6.59658	4.59157	9.37054	49.5658	43.8308	0.00172206	1.64419	up	[V]	Defense mechanisms	Cellular Component: vacuolar membrane (GO:0005774);; Molecular Function: solute:proton antiporter activity (GO:0015299);; Cellular Component: membrane (GO:0016020);; Cellular Component: integral component of membrane (GO:0016021);; Molecular Function: transmembrane transporter activity (GO:0022857);; Molecular Function: xenobiotic transporter activity (GO:0042910);;	K03327|8.4e-285|pper:18782792|K03327 multidrug resistance protein, MATE family | (RefSeq) protein DETOXIFICATION 41	--	[R]	General function prediction only	MatE	Protein DETOXIFICATION 41 OS=Arabidopsis thaliana OX=3702 GN=DTX41 PE=2 SV=1	V	Defense mechanisms	protein DETOXIFICATION 41 [Prunus persica]
Prupe.4G157400_v2.0.a1	1182	1430	1325	739	630	602	24.6075	36.0672	25.423	17.0592	13.8581	13.4222	1.36234e-06	-1.18906	down	--	--	Cellular Component: Golgi apparatus (GO:0005794);; Molecular Function: O-acetyltransferase activity (GO:0016413);;	K23877|1.4e-39|psom:113319599|K23877 xyloglucan O-acetyltransferase | (RefSeq) protein ALTERED XYLOGLUCAN 4-like isoform X1	--	--	--	GDSL/SGNH-like Acyl-Esterase family found in Pmr5 and Cas1p	Protein trichome birefringence-like 38 OS=Arabidopsis thaliana OX=3702 GN=TBL38 PE=2 SV=1	S	Function unknown	protein trichome birefringence-like 41 isoform X3 [Prunus persica]
Prupe.4G254500_v2.0.a1	12	15	10	58	68	40	0.368619	0.566927	0.261059	1.9882	2.23271	1.34196	0.00105602	1.57298	up	--	--	--	--	--	--	--	--	--	S	Function unknown	hypothetical protein PRUPE_4G254500 [Prunus persica]
Prupe.4G040600_v2.0.a1	14176	12772	16507	4757	7005	6369	76.427	83.4351	81.9266	28.2932	39.8941	36.7365	1.26036e-15	-1.44409	down	[KL]	Transcription;; Replication, recombination and repair	Molecular Function: ATP binding (GO:0005524);; Molecular Function: metal ion binding (GO:0046872);;	K15711|8.3e-93|ppp:112276323|K15711 SWI/SNF-related matrix-associated actin-dependent regulator of chromatin subfamily A3 [EC:3.6.4.- 2.3.2.27] | (RefSeq) putative SWI/SNF-related matrix-associated actin-dependent regulator of chromatin subfamily A member 3-like 1	--	[KL]	Transcription;; Replication, recombination and repair	SNF2 family N-terminal domain	Helicase-like transcription factor CHR28 OS=Arabidopsis thaliana OX=3702 GN=CHR28 PE=1 SV=1	L	Replication, recombination and repair	helicase-like transcription factor CHR28 [Prunus persica]
Prupe.5G062300_v2.0.a1	2810	2289	2727	633	591	691	56.4137	55.6794	50.3978	14.0183	12.5324	14.8448	4.35046e-106	-2.23056	down	[F]	Nucleotide transport and metabolism	Biological Process: signal transduction (GO:0007165);; Molecular Function: NADH pyrophosphatase activity (GO:0035529);; Molecular Function: ADP-ribose diphosphatase activity (GO:0047631);; Molecular Function: NAD binding (GO:0051287);;	K22763|8.2e-80|lja:Lj2g3v1989220.3|K22763 deubiquitinase DESI2 [EC:3.4.19.12] | (RefSeq) Lj2g3v1989220.3; -	--	[T]	Signal transduction mechanisms	Nudix hydrolase domain	Nudix hydrolase 8 OS=Arabidopsis thaliana OX=3702 GN=NUDT8 PE=2 SV=2	S	Function unknown	nudix hydrolase 8 isoform X2 [Prunus persica]
Prupe.4G074500_v2.0.a1	1395	1421	2099	865	812	698	21.9979	27.1517	30.4788	15.0554	13.5324	11.7822	1.7407e-08	-1.21935	down	[O]	Posttranslational modification, protein turnover, chaperones	Molecular Function: endopeptidase activity (GO:0004175);; Molecular Function: serine-type peptidase activity (GO:0008236);; Cellular Component: thylakoid lumen (GO:0031977);;	K03797|1.6e-266|pper:18780214|K03797 carboxyl-terminal processing protease [EC:3.4.21.102] | (RefSeq) carboxyl-terminal-processing peptidase 1, chloroplastic	--	--	--	Peptidase family S41	Carboxyl-terminal-processing peptidase 1, chloroplastic OS=Arabidopsis thaliana OX=3702 GN=CTPA1 PE=1 SV=1	M	Cell wall/membrane/envelope biogenesis	carboxyl-terminal-processing peptidase 1, chloroplastic [Prunus persica]
Prupe.1G040300_v2.0.a1	631	462	656	1255	1428	1728	22.6458	20.0839	21.6815	49.7776	54.2441	66.4521	1.06927e-12	1.10425	up	--	--	Cellular Component: nucleus (GO:0005634);; Biological Process: mRNA transcription (GO:0009299);; Biological Process: response to light stimulus (GO:0009416);;	K13413|2.6e-51|sbi:110435403|K13413 mitogen-activated protein kinase kinase 4/5 [EC:2.7.12.2] | (RefSeq) mitogen-activated protein kinase kinase 5-like	MAPK signaling pathway - plant (ko04016);; Plant hormone signal transduction (ko04075);; Plant-pathogen interaction (ko04626)	--	--	Protein of unknown function (DUF640)	Protein LIGHT-DEPENDENT SHORT HYPOCOTYLS 4 OS=Arabidopsis thaliana OX=3702 GN=LSH4 PE=1 SV=1	S	Function unknown	protein LIGHT-DEPENDENT SHORT HYPOCOTYLS 4 [Prunus persica]
Prupe.1G520800_v2.0.a1	13114	8434	8856	4903	4669	5698	307.717	239.787	191.28	127.025	115.844	143.157	9.79142e-10	-1.17494	down	--	--	--	K00020|3.9e-22|mtr:MTR_8g088900|K00020 3-hydroxyisobutyrate dehydrogenase [EC:1.1.1.31] | (RefSeq) 6-phosphogluconate dehydrogenase-like protein	Valine, leucine and isoleucine degradation (ko00280)	--	--	Phosphate-induced protein 1 conserved region	Protein PHOSPHATE-INDUCED 1 OS=Nicotiana tabacum OX=4097 GN=PHI-1 PE=2 SV=1	S	Function unknown	protein EXORDIUM [Prunus persica]
Prupe.1G512500_v2.0.a1	194	60	75	200	1638	992	4.13479	1.52965	1.47951	4.72879	37.5525	23.0018	0.00061195	1.98334	up	[G]	Carbohydrate transport and metabolism	Molecular Function: phosphoglycerate mutase activity (GO:0004619);; Biological Process: glycolytic process (GO:0006096);;	K01834|2.5e-192|pper:18792334|K01834 2,3-bisphosphoglycerate-dependent phosphoglycerate mutase [EC:5.4.2.11] | (RefSeq) uncharacterized protein LOC18792334	Glycolysis / Gluconeogenesis (ko00010);; Glycine, serine and threonine metabolism (ko00260);; Carbon metabolism (ko01200);; Biosynthesis of amino acids (ko01230)	[G]	Carbohydrate transport and metabolism	Histidine phosphatase superfamily (branch 1)	2,3-bisphosphoglycerate-dependent phosphoglycerate mutase 1 OS=Arabidopsis thaliana OX=3702 GN=gpmA1 PE=2 SV=1	G	Carbohydrate transport and metabolism	uncharacterized protein LOC18792334 [Prunus persica]
Prupe.6G066200_v2.0.a1	792	491	760	122	256	373	37.3761	28.0699	33.0153	6.35237	12.7591	18.8259	0.000320998	-1.45028	down	[O]	Posttranslational modification, protein turnover, chaperones	Biological Process: response to reactive oxygen species (GO:0000302);; Biological Process: protein folding (GO:0006457);; Biological Process: response to heat (GO:0009408);; Biological Process: response to salt stress (GO:0009651);; Biological Process: response to hydrogen peroxide (GO:0042542);; Molecular Function: protein self-association (GO:0043621);; Molecular Function: unfolded protein bind…	K13993|7.5e-83|pper:18772988|K13993 HSP20 family protein | (RefSeq) 18.5 kDa class I heat shock protein	Protein processing in endoplasmic reticulum (ko04141)	[O]	Posttranslational modification, protein turnover, chaperones	Hsp20/alpha crystallin family	18.5 kDa class I heat shock protein OS=Glycine max OX=3847 GN=HSP18.5-C PE=3 SV=1	O	Posttranslational modification, protein turnover, chaperones	18.5 kDa class I heat shock protein [Prunus persica]
Prupe.3G039200_v2.0.a1	138230	123491	138110	35223	45979	37596	1136.85	1230.7	1045.59	319.889	399.853	331.113	2.04131e-37	-1.9396	down	--	--	Molecular Function: oxidoreductase activity, acting on single donors with incorporation of molecular oxygen, incorporation of two atoms of oxygen (GO:0016702);; Biological Process: oxylipin biosynthetic process (GO:0031408);; Biological Process: lipid oxidation (GO:0034440);; Molecular Function: metal ion binding (GO:0046872);;	K00454|0.0e+00|pper:18783171|K00454 lipoxygenase [EC:1.13.11.12] | (RefSeq) linoleate 13S-lipoxygenase 3-1, chloroplastic	Linoleic acid metabolism (ko00591);; alpha-Linolenic acid metabolism (ko00592)	--	--	Lipoxygenase	Linoleate 13S-lipoxygenase 3-1, chloroplastic OS=Solanum tuberosum OX=4113 GN=LOX3.1 PE=1 SV=1	S	Function unknown	linoleate 13S-lipoxygenase 3-1, chloroplastic [Prunus persica]
Prupe.7G093500_v2.0.a1	11624	10791	13649	5838	7869	6485	269.381	303.042	291.166	149.387	192.828	160.919	5.80281e-10	-1.03603	down	--	--	Molecular Function: SNARE binding (GO:0000149);; Molecular Function: SNAP receptor activity (GO:0005484);; Cellular Component: plasma membrane (GO:0005886);; Biological Process: intracellular protein transport (GO:0006886);; Biological Process: exocytosis (GO:0006887);; Biological Process: vesicle fusion (GO:0006906);; Cellular Component: endomembrane system (GO:0012505);; Cellular Component: int…	K08486|2.6e-154|pper:18770071|K08486 syntaxin 1B/2/3 | (RefSeq) syntaxin-121	SNARE interactions in vesicular transport (ko04130)	[U]	Intracellular trafficking, secretion, and vesicular transport	Syntaxin	Syntaxin-121 OS=Arabidopsis thaliana OX=3702 GN=SYP121 PE=1 SV=1	U	Intracellular trafficking, secretion, and vesicular transport	syntaxin-121 [Prunus persica]
Prupe.8G186400_v2.0.a1	15383	13576	15908	6971	8073	5302	529.85	566.635	504.38	265.123	294.023	195.531	7.48409e-11	-1.31835	down	--	--	Molecular Function: molecular_function (GO:0003674);; Molecular Function: catalytic activity (GO:0003824);; Molecular Function: protein kinase activity (GO:0004672);; Molecular Function: receptor binding (GO:0005102);; Molecular Function: binding (GO:0005488);; Molecular Function: protein binding (GO:0005515);; Cellular Component: cellular_component (GO:0005575);; Cellular Component: cell (GO:000…	K13420|1.9e-07|tcc:18596539|K13420 LRR receptor-like serine/threonine-protein kinase FLS2 [EC:2.7.11.1] | (RefSeq) LRR receptor-like serine/threonine-protein kinase FLS2	MAPK signaling pathway - plant (ko04016);; Plant-pathogen interaction (ko04626)	--	--	Leucine rich repeat	Inactive LRR receptor-like serine/threonine-protein kinase BIR2 OS=Arabidopsis thaliana OX=3702 GN=BIR2 PE=1 SV=1	T	Signal transduction mechanisms	hypothetical protein PRUPE_8G186400 [Prunus persica]
Prupe.4G142400_v2.0.a1	64	38	49	197	400	389	0.578329	0.408657	0.407797	1.97878	3.84722	3.78724	3.50945e-10	2.2374	up	[T]	Signal transduction mechanisms	Molecular Function: protein serine/threonine kinase activity (GO:0004674);; Molecular Function: ATP binding (GO:0005524);; Cellular Component: plasma membrane (GO:0005886);; Biological Process: protein phosphorylation (GO:0006468);; Cellular Component: integral component of membrane (GO:0016021);; Molecular Function: ubiquitin protein ligase binding (GO:0031625);; Biological Process: recognition …	K24104|4.0e-79|thj:104799061|K24104 GPN-loop GTPase | (RefSeq) LOW QUALITY PROTEIN: uncharacterized protein LOC104799061	--	--	--	Protein tyrosine and serine/threonine kinase	G-type lectin S-receptor-like serine/threonine-protein kinase At4g27290 OS=Arabidopsis thaliana OX=3702 GN=At4g27290 PE=3 SV=4	T	Signal transduction mechanisms	hypothetical protein PRUPE_4G142400 [Prunus persica]
Prupe.1G414400_v2.0.a1	31715	32217	36890	11138	13253	11934	497.16	611.974	532.329	192.801	219.678	200.321	1.8669e-28	-1.67158	down	[H]	Coenzyme transport and metabolism	Molecular Function: ferrochelatase activity (GO:0004325);; Cellular Component: mitochondrion (GO:0005739);; Biological Process: heme biosynthetic process (GO:0006783);;	K01772|3.3e-275|pper:18788392|K01772 protoporphyrin/coproporphyrin ferrochelatase [EC:4.99.1.1 4.99.1.9] | (RefSeq) ferrochelatase-2, chloroplastic	Porphyrin and chlorophyll metabolism (ko00860)	[H]	Coenzyme transport and metabolism	Ferrochelatase	Ferrochelatase-2, chloroplastic OS=Cucumis sativus OX=3659 GN=HEMH PE=2 SV=1	H	Coenzyme transport and metabolism	ferrochelatase-2, chloroplastic [Prunus persica]
Prupe.3G055800_v2.0.a1	2921	3017	4665	1992	1540	753	24.7553	30.9773	36.3918	18.6413	13.7995	6.82532	0.000696956	-1.34137	down	--	0	Molecular Function: protein kinase activity (GO:0004672);; Molecular Function: ATP binding (GO:0005524);; Cellular Component: integral component of membrane (GO:0016021);;	K16224|4.2e-199|boe:106304564|K16224 senescence-induced receptor-like serine/threonine-protein kinase | (RefSeq) senescence-induced receptor-like serine/threonine-protein kinase	MAPK signaling pathway - plant (ko04016);; Plant-pathogen interaction (ko04626)	--	--	Malectin-like domain	LRR receptor-like serine/threonine-protein kinase IOS1 OS=Arabidopsis thaliana OX=3702 GN=IOS1 PE=1 SV=1	T	Signal transduction mechanisms	probable LRR receptor-like serine/threonine-protein kinase At1g05700 isoform X1 [Prunus persica]
Prupe.5G157800_v2.0.a1	590	330	465	218	108	132	11.2862	7.64142	8.19282	4.60891	2.16971	2.70117	1.54415e-06	-1.63171	down	[IR]	Lipid transport and metabolism;; General function prediction only	Molecular Function: hydrolase activity, acting on ester bonds (GO:0016788);;	K01206|4.8e-38|eus:EUTSA_v10018726mg|K01206 alpha-L-fucosidase [EC:3.2.1.51] | (RefSeq) hypothetical protein	Other glycan degradation (ko00511)	--	--	GDSL-like Lipase/Acylhydrolase	GDSL esterase/lipase At3g48460 OS=Arabidopsis thaliana OX=3702 GN=At3g48460 PE=2 SV=1	S	Function unknown	GDSL esterase/lipase At3g48460 [Prunus persica]
Prupe.1G165700_v2.0.a1	14	7	21	67	106	138	0.201564	0.112777	0.289649	1.11951	1.7108	2.25279	1.03046e-06	2.22098	up	--	--	Biological Process: protein glycosylation (GO:0006486);; Cellular Component: integral component of membrane (GO:0016021);; Molecular Function: transferase activity, transferring glycosyl groups (GO:0016757);;	K20888|3.1e-297|pper:18791027|K20888 xyloglucan galactosyltransferase MUR3 [EC:2.4.1.-] | (RefSeq) probable xyloglucan galactosyltransferase GT14	--	[GMW]	Carbohydrate transport and metabolism;; Cell wall/membrane/envelope biogenesis;; Extracellular structures	Exostosin family	Probable xyloglucan galactosyltransferase GT14 OS=Arabidopsis thaliana OX=3702 GN=GT14 PE=2 SV=1	S	Function unknown	probable xyloglucan galactosyltransferase GT14 [Prunus persica]
Prupe.5G102100_v2.0.a1	2646	2792	3319	1526	1463	1696	22.3895	28.5985	25.8378	14.2108	13.0658	15.3402	3.08273e-11	-1.10854	down	[R]	General function prediction only	Molecular Function: protein serine/threonine kinase activity (GO:0004674);; Molecular Function: ATP binding (GO:0005524);; Cellular Component: cytoplasm (GO:0005737);; Biological Process: regulation of mitotic cell cycle (GO:0007346);; Biological Process: signal transduction by protein phosphorylation (GO:0023014);; Biological Process: stress-activated protein kinase signaling cascade (GO:0031098…	K20717|0.0e+00|pper:18777655|K20717 mitogen-activated protein kinase kinase kinase YODA [EC:2.7.11.25] | (RefSeq) mitogen-activated protein kinase kinase kinase YODA	MAPK signaling pathway - plant (ko04016)	[T]	Signal transduction mechanisms	Protein kinase domain	Mitogen-activated protein kinase kinase kinase YODA OS=Arabidopsis thaliana OX=3702 GN=YDA PE=1 SV=1	T	Signal transduction mechanisms	mitogen-activated protein kinase kinase kinase YODA [Prunus persica]
Prupe.2G077700_v2.0.a1	3533	3577	4586	1671	1661	1246	21.0348	25.8076	25.1326	10.9836	10.4529	7.94302	7.56812e-14	-1.52307	down	--	--	Cellular Component: integral component of membrane (GO:0016021);;	K13466|4.4e-242|pmum:103331134|K13466 EIX receptor 1/2 | (RefSeq) LRR receptor-like serine/threonine-protein kinase GSO2	Plant-pathogen interaction (ko04626)	[R]	General function prediction only	Leucine rich repeat	Receptor-like protein EIX2 OS=Solanum lycopersicum OX=4081 GN=EIX2 PE=1 SV=2	S	Function unknown	LRR receptor-like serine/threonine-protein kinase GSO1 [Prunus persica]
Prupe.5G193000_v2.0.a1	451	375	396	196	182	228	5.2485	5.29171	4.24013	2.51604	2.23508	2.84462	5.72839e-11	-1.20482	down	--	--	Molecular Function: zinc ion binding (GO:0008270);; Biological Process: RNA modification (GO:0009451);; Cellular Component: intracellular membrane-bounded organelle (GO:0043231);;	K22733|1.4e-119|cit:102612526|K22733 magnesium transporter | (RefSeq) uncharacterized protein LOC102612526	--	[R]	General function prediction only	PPR repeat	Pentatricopeptide repeat-containing protein At1g74630 OS=Arabidopsis thaliana OX=3702 GN=PCMP-H71 PE=2 SV=1	S	Function unknown	pentatricopeptide repeat-containing protein At1g74630 [Prunus persica]
Prupe.6G175500_v2.0.a1	90	92	101	168	1013	364	3.37156	4.1654	3.50328	6.98991	40.4167	14.6901	0.00306658	1.64121	up	--	--	--	K03283|6.0e-29|cann:107854185|K03283 heat shock 70kDa protein 1/2/6/8 | (RefSeq) heat shock cognate 70 kDa protein 2-like	Spliceosome (ko03040);; Protein processing in endoplasmic reticulum (ko04141);; Endocytosis (ko04144)	--	--	Lecithin retinol acyltransferase	Protein LEAD-SENSITIVE 1 OS=Arabidopsis thaliana OX=3702 GN=PSE1 PE=2 SV=1	S	Function unknown	lecithin retinol acyltransferase [Prunus persica]
Prupe.6G108600_v2.0.a1	35203	42573	61922	20792	22238	22071	442.762	648.858	716.924	288.785	295.749	297.264	8.14167e-08	-1.26944	down	[R]	General function prediction only	Molecular Function: ATP binding (GO:0005524);; Cellular Component: plasma membrane (GO:0005886);; Molecular Function: ATPase activity (GO:0016887);;	K06185|0.0e+00|pper:18773033|K06185 ATP-binding cassette, subfamily F, member 2 | (RefSeq) ABC transporter F family member 1	--	[R]	General function prediction only	ABC transporter	ABC transporter F family member 1 OS=Arabidopsis thaliana OX=3702 GN=ABCF1 PE=2 SV=1	S	Function unknown	ABC transporter F family member 1 [Prunus persica]
Prupe.8G269600_v2.0.a1	650	499	482	259	339	298	23.3418	21.6979	15.9201	10.265	12.8536	11.4528	2.92751e-06	-1.04972	down	--	--	--	--	--	--	--	Cotton fibre expressed protein	--	S	Function unknown	uncharacterized protein LOC18766700 [Prunus persica]
Prupe.8G168300_v2.0.a1	1165	1240	1760	1013	576	388	16.2849	21.0018	22.6481	15.6398	8.51215	5.79914	0.00560786	-1.13652	down	[R]	General function prediction only	Molecular Function: oxidoreductase activity (GO:0016491);;	K02293|3.3e-21|bpg:Bathy11g03090|K02293 15-cis-phytoene desaturase [EC:1.3.5.5] | (RefSeq) phytoene desaturase	Carotenoid biosynthesis (ko00906)	--	--	Flavin containing amine oxidoreductase	Lysine-specific histone demethylase 1 homolog 3 OS=Arabidopsis thaliana OX=3702 GN=LDL3 PE=2 SV=1	S	Function unknown	uncharacterized protein LOC18766675 [Prunus persica]
Prupe.4G194100_v2.0.a1	7254	4432	411	33	8	32	96.9367	71.7687	5.06078	0.481776	0.103554	0.465573	3.25842e-05	-2.5314	down	--	--	Molecular Function: magnesium ion binding (GO:0000287);; Molecular Function: terpene synthase activity (GO:0010333);;	K15803|0.0e+00|pper:109948434|K15803 (-)-germacrene D synthase [EC:4.2.3.75] | (RefSeq) (-)-alpha-pinene synthase-like isoform X1	Sesquiterpenoid and triterpenoid biosynthesis (ko00909)	--	--	Terpene synthase family, metal binding domain	(-)-alpha-pinene synthase OS=Fragaria vesca OX=57918 PE=1 SV=2	S	Function unknown	(-)-alpha-pinene synthase-like isoform X1 [Prunus persica]
Prupe.6G030800_v2.0.a1	229	263	332	88	72	53	12.4259	17.3364	16.6247	5.2307	4.12225	3.04704	1.57284e-10	-2.00485	down	--	--	Molecular Function: molecular_function (GO:0003674);; Molecular Function: catalytic activity (GO:0003824);; Cellular Component: cellular_component (GO:0005575);; Cellular Component: intracellular (GO:0005622);; Cellular Component: cell (GO:0005623);; Cellular Component: cytoplasm (GO:0005737);; Biological Process: cellular aromatic compound metabolic process (GO:0006725);; Biological Process: por…	--	--	--	--	--	Pheophytinase, chloroplastic OS=Arabidopsis thaliana OX=3702 GN=PPH PE=1 SV=1	S	Function unknown	hypothetical protein PRUPE_6G030800 [Prunus persica]
Prupe.7G270300_v2.0.a1	22	4	30	114	158	147	1.03423	0.221641	1.32216	6.00808	8.03223	7.5458	2.29259e-05	2.13837	up	--	--	--	--	--	--	--	--	--	--	--	uncharacterized protein LOC18771874 [Prunus persica]
Prupe.3G245800_v2.0.a1	7291	7228	8247	3851	4416	4330	97.2412	116.809	101.239	56.708	62.2727	61.8384	5.94162e-14	-1.06663	down	--	--	Cellular Component: Golgi membrane (GO:0000139);; Cellular Component: endosome (GO:0005768);; Cellular Component: trans-Golgi network (GO:0005802);; Cellular Component: integral component of membrane (GO:0016021);; Biological Process: pectin biosynthetic process (GO:0045489);; Molecular Function: polygalacturonate 4-alpha-galacturonosyltransferase activity (GO:0047262);; Biological Process: cell …	K13648|0.0e+00|pper:18783856|K13648 alpha-1,4-galacturonosyltransferase [EC:2.4.1.43] | (RefSeq) probable galacturonosyltransferase 9	Amino sugar and nucleotide sugar metabolism (ko00520)	--	--	Glycosyl transferase family 8	Probable galacturonosyltransferase 9 OS=Arabidopsis thaliana OX=3702 GN=GAUT9 PE=2 SV=1	G	Carbohydrate transport and metabolism	probable galacturonosyltransferase 9 [Prunus persica]
Prupe.1G426200_v2.0.a1	227	183	227	125	89	106	4.39742	4.28238	4.04282	2.67408	1.80697	2.19664	2.16355e-07	-1.1633	down	[M]	Cell wall/membrane/envelope biogenesis	Molecular Function: catalytic activity (GO:0003824);;	K22419|1.9e-233|pper:18789486|K22419 Delta4-3-oxosteroid 5beta-reductase [EC:1.3.1.3] | (RefSeq) 3-oxo-Delta(4,5)-steroid 5-beta-reductase	--	--	--	NAD dependent epimerase/dehydratase family	3-oxo-Delta(4,5)-steroid 5-beta-reductase OS=Arabidopsis thaliana OX=3702 GN=VEP1 PE=1 SV=1	S	Function unknown	3-oxo-Delta(4,5)-steroid 5-beta-reductase [Prunus persica]
Prupe.3G298800_v2.0.a1	7138	8634	10044	3337	4292	4851	64.4169	94.414	83.4415	33.2568	40.9555	46.88	2.83963e-07	-1.23277	down	--	--	Cellular Component: integral component of membrane (GO:0016021);;	K20781|0.0e+00|pper:18782787|K20781 peptidyl serine alpha-galactosyltransferase [EC:2.4.1.-] | (RefSeq) peptidyl serine alpha-galactosyltransferase	Other types of O-glycan biosynthesis (ko00514)	--	--	--	Peptidyl serine alpha-galactosyltransferase OS=Arabidopsis thaliana OX=3702 GN=SERGT1 PE=2 SV=1	S	Function unknown	peptidyl serine alpha-galactosyltransferase [Prunus persica]
Prupe.1G255100_v2.0.a1	850	535	456	837	2436	2469	20.7156	15.7845	10.2188	22.5104	62.7894	64.4501	0.00835339	1.20481	up	[G]	Carbohydrate transport and metabolism	Molecular Function: hydrolase activity, hydrolyzing O-glycosyl compounds (GO:0004553);; Cellular Component: cell wall (GO:0005618);; Cellular Component: integral component of plasma membrane (GO:0005887);; Biological Process: plant-type cell wall modification involved in multidimensional cell growth (GO:0009831);; Biological Process: xyloglucan metabolic process (GO:0010411);; Molecular Function:…	K08235|4.0e-181|pper:18788572|K08235 xyloglucan:xyloglucosyl transferase [EC:2.4.1.207] | (RefSeq) probable xyloglucan endotransglucosylase/hydrolase protein 33	--	--	--	Glycosyl hydrolases family 16	Probable xyloglucan endotransglucosylase/hydrolase protein 33 OS=Arabidopsis thaliana OX=3702 GN=XTH33 PE=1 SV=2	G	Carbohydrate transport and metabolism	probable xyloglucan endotransglucosylase/hydrolase protein 33 [Prunus persica]
Prupe.1G430100_v2.0.a1	53	18	35	86	97	137	1.24639	0.507808	0.766546	2.24222	2.44113	3.48664	0.00492815	1.22308	up	[T]	Signal transduction mechanisms	--	--	--	--	--	Carbohydrate esterase, sialic acid-specific acetylesterase	Probable carbohydrate esterase At4g34215 OS=Arabidopsis thaliana OX=3702 GN=At4g34215 PE=1 SV=2	S	Function unknown	probable carbohydrate esterase At4g34215 [Prunus persica]
Prupe.8G034100_v2.0.a1	19214	25313	34722	14090	9789	6569	743.656	1187.19	1237.11	602.197	400.626	272.235	6.81685e-05	-1.44585	down	--	--	--	--	--	--	--	ABA/WDS induced protein	Abscisic stress-ripening protein 1 OS=Solanum lycopersicum OX=4081 GN=ASR1 PE=2 SV=1	S	Function unknown	glycine-rich protein 2 [Prunus persica]
Prupe.3G143900_v2.0.a1	54	32	121	1248	2870	9187	1.62196	1.15794	3.33998	41.5314	91.4999	296.666	7.53508e-14	3.93436	up	--	--	Cellular Component: extracellular region (GO:0005576);; Biological Process: defense response (GO:0006952);;	K12173|2.2e-44|gmx:100794341|K12173 BRCA1-A complex subunit BRE | (RefSeq) BRISC and BRCA1-A complex member 2	Homologous recombination (ko03440)	--	--	Thaumatin family	Thaumatin-like protein 1 OS=Prunus persica OX=3760 PE=2 SV=1	S	Function unknown	thaumatin-like protein 1 [Prunus persica]
Prupe.7G199800_v2.0.a1	5174	3920	5557	2903	2770	2726	42.7086	39.2033	42.2518	26.4976	24.2596	24.1183	4.70371e-37	-1.00503	down	--	--	Biological Process: ubiquitin-dependent protein catabolic process (GO:0006511);; Cellular Component: SCF ubiquitin ligase complex (GO:0019005);; Biological Process: SCF-dependent proteasomal ubiquitin-dependent protein catabolic process (GO:0031146);;	K15082|0.0e+00|pper:18771463|K15082 DNA repair protein RAD7 | (RefSeq) uncharacterized protein LOC18771463	--	[R]	General function prediction only	Leucine Rich repeats (2 copies)	--	S	Function unknown	uncharacterized protein LOC18771463 [Prunus persica]
Prupe.6G015600_v2.0.a1	55	13	15	109	597	290	0.53594	0.147773	0.132717	1.1873	6.23765	3.06405	0.00011983	2.22957	up	--	--	Cellular Component: integral component of membrane (GO:0016021);;	K13466|1.6e-21|vvi:100246778|K13466 EIX receptor 1/2 | (RefSeq) receptor-like protein 12	Plant-pathogen interaction (ko04626)	--	--	Leucine rich repeat	Tyrosine-sulfated glycopeptide receptor 1 OS=Arabidopsis thaliana OX=3702 GN=PSY1R PE=1 SV=1	S	Function unknown	receptor-like protein 2 [Prunus persica]
Prupe.4G093100_v2.0.a1	244	290	432	117	168	68	2.3277	3.34754	3.7916	1.23026	1.69295	0.684556	0.000648835	-1.44515	down	--	0	Molecular Function: protein serine/threonine kinase activity (GO:0004674);; Molecular Function: calcium ion binding (GO:0005509);; Molecular Function: ATP binding (GO:0005524);; Cellular Component: plasma membrane (GO:0005886);; Biological Process: protein phosphorylation (GO:0006468);; Biological Process: cell surface receptor signaling pathway (GO:0007166);; Cellular Component: integral compone…	K23544|2.6e-99|brp:103842861|K23544 serine incorporator 1/3 | (RefSeq) serine incorporator 3	--	--	--	Protein kinase domain	Wall-associated receptor kinase 1 OS=Arabidopsis thaliana OX=3702 GN=WAK1 PE=1 SV=2	T	Signal transduction mechanisms	wall-associated receptor kinase 1 [Prunus persica]
Prupe.1G099500_v2.0.a1	123	45	57	351	2081	2781	2.88369	1.295	1.24936	9.27376	52.7033	71.8171	1.68219e-08	3.02177	up	[M]	Cell wall/membrane/envelope biogenesis	Molecular Function: oxidoreductase activity (GO:0016491);; Molecular Function: oxidoreductase activity, acting on the CH-OH group of donors, NAD or NADP as acceptor (GO:0016616);;	K09753|1.3e-46|ppp:112293893|K09753 cinnamoyl-CoA reductase [EC:1.2.1.44] | (RefSeq) cinnamoyl-CoA reductase 1-like	Phenylpropanoid biosynthesis (ko00940)	[V]	Defense mechanisms	NAD(P)H-binding	Tetraketide alpha-pyrone reductase 1 OS=Arabidopsis thaliana OX=3702 GN=TKPR1 PE=1 SV=1	M	Cell wall/membrane/envelope biogenesis	cinnamoyl-CoA reductase-like SNL6 isoform X2 [Prunus persica]
Prupe.8G131800_v2.0.a1	35901	33688	43029	12373	14319	12230	983.598	1118.47	1085.18	374.242	414.71	358.735	2.04131e-37	-1.72743	down	--	--	Cellular Component: cytosol (GO:0005829);; Biological Process: response to cold (GO:0009409);; Cellular Component: plasmodesma (GO:0009506);;	--	--	[R]	General function prediction only	C2 domain	Probable ADP-ribosylation factor GTPase-activating protein AGD11 OS=Arabidopsis thaliana OX=3702 GN=AGD11 PE=2 SV=1	S	Function unknown	hypothetical protein PRUPE_8G131800 [Prunus persica]
Prupe.1G526000_v2.0.a1	2367	1697	2305	674	1144	833	79.3391	68.9216	71.106	24.9477	40.5447	29.8811	4.38919e-10	-1.41511	down	[O]	Posttranslational modification, protein turnover, chaperones	Molecular Function: glutathione transferase activity (GO:0004364);; Cellular Component: cytoplasm (GO:0005737);; Biological Process: glutathione metabolic process (GO:0006749);;	K00799|8.3e-128|pper:18792586|K00799 glutathione S-transferase [EC:2.5.1.18] | (RefSeq) glutathione transferase GST 23	Glutathione metabolism (ko00480)	[O]	Posttranslational modification, protein turnover, chaperones	Glutathione S-transferase, N-terminal domain	Glutathione transferase GST 23 OS=Zea mays OX=4577 PE=2 SV=1	O	Posttranslational modification, protein turnover, chaperones	glutathione transferase GST 23 [Prunus persica]
Prupe.7G196100_v2.0.a1	8542	11290	15076	1399	1985	2271	85.1488	138.783	142.288	16.3185	21.0056	25.3542	1.13029e-21	-2.67437	down	[R]	General function prediction only	--	K00789|2.4e-22|pper:18785694|K00789 S-adenosylmethionine synthetase [EC:2.5.1.6] | (RefSeq) S-adenosylmethionine synthase	Cysteine and methionine metabolism (ko00270);; Biosynthesis of amino acids (ko01230)	--	--	von Willebrand factor type A domain	--	S	Function unknown	inter alpha-trypsin inhibitor, heavy chain 4 [Prunus persica]
Prupe.2G301600_v2.0.a1	19575	18840	22118	9829	10757	8160	1113.51	1298.6	1158.18	617.385	647.014	497.062	1.59976e-13	-1.26902	down	--	--	Biological Process: metal ion transport (GO:0030001);; Molecular Function: metal ion binding (GO:0046872);;	K11883|1.3e-08|nau:109216591|K11883 RNA-binding protein NOB1 | (RefSeq) RNA-binding protein NOB1 isoform X1	Ribosome biogenesis in eukaryotes (ko03008)	[P]	Inorganic ion transport and metabolism	Heavy-metal-associated domain	Heavy metal-associated isoprenylated plant protein 39 OS=Arabidopsis thaliana OX=3702 GN=HIPP39 PE=2 SV=1	S	Function unknown	heavy metal-associated isoprenylated plant protein 39 [Prunus persica]
Prupe.8G066000_v2.0.a1	793	548	529	89	166	237	42.2226	35.3216	25.8954	5.23114	9.29592	13.5115	4.30351e-07	-1.90994	down	--	--	--	--	--	--	--	--	--	--	--	classical arabinogalactan protein 9-like [Prunus persica]
Prupe.1G475000_v2.0.a1	122	47	87	6	13	40	3.89968	1.79575	2.56844	0.197135	0.435519	1.36411	0.00965488	-1.5541	down	--	--	--	K09422|1.3e-06|rcu:8265812|K09422 transcription factor MYB, plant | (RefSeq) transcription factor DUO1	--	--	--	Plant protein of unknown function	UPF0481 protein At3g47200 OS=Arabidopsis thaliana OX=3702 GN=At3g47200 PE=2 SV=1	S	Function unknown	hypothetical protein PRUPE_1G475000 [Prunus persica]
Prupe.2G148600_v2.0.a1	104	149	97	19	28	22	1.52965	2.65959	1.31239	0.30747	0.428153	0.340528	1.22489e-07	-2.22355	down	[QV]	Secondary metabolites biosynthesis, transport and catabolism;; Defense mechanisms	Molecular Function: monooxygenase activity (GO:0004497);; Molecular Function: iron ion binding (GO:0005506);; Cellular Component: integral component of membrane (GO:0016021);; Molecular Function: oxidoreductase activity, acting on paired donors, with incorporation or reduction of molecular oxygen (GO:0016705);; Molecular Function: heme binding (GO:0020037);;	K20495|1.0e-112|ppp:112291140|K20495 long-chain fatty acid omega-monooxygenase [EC:1.14.14.80] | (RefSeq) cytochrome P450 704B1-like	Fatty acid degradation (ko00071);; Cutin, suberine and wax biosynthesis (ko00073)	[QI]	Secondary metabolites biosynthesis, transport and catabolism;; Lipid transport and metabolism	Cytochrome P450	Cytochrome P450 704C1 OS=Pinus taeda OX=3352 GN=CYP704C1 PE=2 SV=1	Q	Secondary metabolites biosynthesis, transport and catabolism	cytochrome P450 704C1 [Prunus persica]
Prupe.7G237200_v2.0.a1	1735	1529	2000	1021	1062	502	91.7277	97.912	97.3085	59.5949	59.3263	28.4039	0.000771418	-1.13842	down	--	--	--	K14771|1.4e-27|egr:104428623|K14771 U3 small nucleolar RNA-associated protein 19 | (RefSeq) uncharacterized protein LOC104428623	--	--	--	Lytic transglycolase	--	S	Function unknown	EG45-like domain containing protein [Prunus persica]
Prupe.I002900_v2.0.a1	4	4	21	70	169	64	0.037147	0.050201	0.199004	0.789464	1.84623	0.706201	0.000603834	2.04131	up	--	--	Cellular Component: integral component of membrane (GO:0016021);;	K13466|3.6e-15|vvi:100246778|K13466 EIX receptor 1/2 | (RefSeq) receptor-like protein 12	Plant-pathogen interaction (ko04626)	--	--	Leucine rich repeat	--	S	Function unknown	tyrosine-sulfated glycopeptide receptor 1 [Prunus persica]
Prupe.1G236400_v2.0.a1	91	37	63	235	187	174	1.53682	0.752789	0.974536	4.39434	3.34829	3.14107	0.00011647	1.33353	up	--	--	Molecular Function: transferase activity, transferring acyl groups other than amino-acyl groups (GO:0016747);;	K13065|6.7e-230|pmum:103321947|K13065 shikimate O-hydroxycinnamoyltransferase [EC:2.3.1.133] | (RefSeq) vinorine synthase-like	Phenylpropanoid biosynthesis (ko00940);; Flavonoid biosynthesis (ko00941);; Stilbenoid, diarylheptanoid and gingerol biosynthesis (ko00945)	--	--	Transferase family	Stemmadenine O-acetyltransferase OS=Catharanthus roseus OX=4058 GN=SAT PE=1 SV=1	S	Function unknown	hypothetical protein PRUPE_1G236400 [Prunus persica]
Prupe.5G111300_v2.0.a1	303	38	68	958	641	811	12.2101	1.82599	2.49658	42.7041	27.3414	35.0339	0.00217225	1.73686	up	--	--	Cellular Component: apoplast (GO:0048046);;	K19027|6.0e-23|smo:SELMODRAFT_443317|K19027 zinc finger FYVE domain-containing protein 26 | (RefSeq) hypothetical protein	--	--	--	Dirigent-like protein	Disease resistance response protein 206 OS=Pisum sativum OX=3888 GN=PI206 PE=1 SV=2	U	Intracellular trafficking, secretion, and vesicular transport	disease resistance response protein 206 [Prunus persica]
Prupe.5G003000_v2.0.a1	15457	17928	24634	7664	10408	9975	343.365	482.62	503.756	188.008	244.477	237.288	2.98906e-07	-1.22177	down	--	--	Molecular Function: transcription factor activity, sequence-specific DNA binding (GO:0003700);; Cellular Component: integral component of membrane (GO:0016021);;	--	--	--	--	bZIP transcription factor	bZIP transcription factor 50 OS=Oryza sativa subsp. japonica OX=39947 GN=BZIP50 PE=2 SV=1	K	Transcription	bZIP transcription factor 60 [Prunus persica]
Prupe.6G116900_v2.0.a1	12488	12827	14933	6573	7894	7849	239.8	298.473	263.979	139.375	160.284	161.412	4.61419e-11	-1.06026	down	[M]	Cell wall/membrane/envelope biogenesis	Molecular Function: catalytic activity (GO:0003824);;	K12449|2.0e-230|pper:18773520|K12449 UDP-apiose/xylose synthase | (RefSeq) UDP-D-apiose/UDP-D-xylose synthase 2	Amino sugar and nucleotide sugar metabolism (ko00520)	[GM]	Carbohydrate transport and metabolism;; Cell wall/membrane/envelope biogenesis	NAD dependent epimerase/dehydratase family	UDP-D-apiose/UDP-D-xylose synthase 2 OS=Arabidopsis thaliana OX=3702 GN=AXS2 PE=2 SV=1	M	Cell wall/membrane/envelope biogenesis	UDP-D-apiose/UDP-D-xylose synthase 2 [Prunus persica]
Prupe.2G083800_v2.0.a1	35	16	32	77	69	80	0.844909	0.458739	0.706518	2.07679	1.80076	2.103	0.00154304	1.14133	up	--	--	Molecular Function: molecular_function (GO:0003674);; Molecular Function: nucleic acid binding (GO:0003676);; Molecular Function: RNA binding (GO:0003723);; Molecular Function: catalytic activity (GO:0003824);; Molecular Function: nuclease activity (GO:0004518);; Molecular Function: endonuclease activity (GO:0004519);; Molecular Function: binding (GO:0005488);; Cellular Component: cellular_compon…	--	--	[R]	General function prediction only	PPR repeat family	Pentatricopeptide repeat-containing protein At1g55630 OS=Arabidopsis thaliana OX=3702 GN=At1g55630 PE=2 SV=1	S	Function unknown	hypothetical protein PRUPE_2G083800 [Prunus persica]
Prupe.6G185400_v2.0.a1	442	485	606	239	376	239	55.215	73.5458	69.7867	32.9805	49.6921	31.9799	0.00101772	-1.00265	down	--	--	Cellular Component: plasma membrane (GO:0005886);;	--	--	--	--	Cysteine-rich TM module stress tolerance	--	S	Function unknown	hypothetical protein PRUPE_6G185400 [Prunus persica]
Prupe.3G196800_v2.0.a1	9922	6932	10751	17891	26716	20551	182.202	154.204	181.689	362.764	518.709	404.105	1.58302e-07	1.01003	up	[I]	Lipid transport and metabolism	Molecular Function: acetyl-CoA C-acetyltransferase activity (GO:0003985);; Molecular Function: acetyl-CoA C-acyltransferase activity (GO:0003988);; Biological Process: fatty acid beta-oxidation (GO:0006635);;	K00626|2.7e-225|pper:18781883|K00626 acetyl-CoA C-acetyltransferase [EC:2.3.1.9] | (RefSeq) acetyl-CoA acetyltransferase, cytosolic 1	Fatty acid degradation (ko00071);; Synthesis and degradation of ketone bodies (ko00072);; Valine, leucine and isoleucine degradation (ko00280);; Lysine degradation (ko00310);; Tryptophan metabolism (ko00380);; Pyruvate metabolism (ko00620);; Glyoxylate and dicarboxylate metabolism (ko00630);; Propanoate metabolism (ko00640);; Butanoate metabolism (ko00650);; Terpenoid backbone biosynthesis (ko009…	[I]	Lipid transport and metabolism	Thiolase, N-terminal domain	Acetyl-CoA acetyltransferase, cytosolic 1 OS=Arabidopsis thaliana OX=3702 GN=AAT1 PE=1 SV=1	I	Lipid transport and metabolism	acetyl-CoA acetyltransferase, cytosolic 1 [Prunus persica]
Prupe.6G065700_v2.0.a1	2575	2370	3459	1612	1447	1373	66.6596	74.3531	82.4391	46.0726	39.6105	38.0685	2.26905e-11	-1.11128	down	--	--	Cellular Component: trans-Golgi network (GO:0005802);; Cellular Component: integral component of plasma membrane (GO:0005887);; Biological Process: sphingolipid biosynthetic process (GO:0030148);; Cellular Component: integral component of Golgi membrane (GO:0030173);; Cellular Component: integral component of endoplasmic reticulum membrane (GO:0030176);; Molecular Function: sphingomyelin synthase…	K22697|9.1e-127|pavi:110769817|K22697 sphingomyelin synthase-related protein 1 | (RefSeq) phosphatidylinositol:ceramide inositolphosphotransferase 1-like	--	[S]	Function unknown	PAP2 superfamily C-terminal	Phosphatidylinositol:ceramide inositolphosphotransferase 3 OS=Arabidopsis thaliana OX=3702 GN=IPCS3 PE=2 SV=1	S	Function unknown	phosphatidylinositol:ceramide inositolphosphotransferase 3 [Prunus persica]
Prupe.6G249900_v2.0.a1	8705	8698	10861	3577	4845	4884	285.41	345.592	327.815	129.506	167.955	171.494	6.6522e-12	-1.27889	down	[CP]	Energy production and conversion;; Inorganic ion transport and metabolism	Molecular Function: magnesium ion binding (GO:0000287);; Molecular Function: inorganic diphosphatase activity (GO:0004427);; Cellular Component: cytosol (GO:0005829);; Biological Process: phosphate-containing compound metabolic process (GO:0006796);;	K01507|4.3e-124|pper:18772824|K01507 inorganic pyrophosphatase [EC:3.6.1.1] | (RefSeq) soluble inorganic pyrophosphatase 4	Oxidative phosphorylation (ko00190)	[C]	Energy production and conversion	Inorganic pyrophosphatase	Soluble inorganic pyrophosphatase 4 OS=Arabidopsis thaliana OX=3702 GN=PPA4 PE=1 SV=1	C	Energy production and conversion	soluble inorganic pyrophosphatase 4 [Prunus persica]
Prupe.5G040400_v2.0.a1	219	106	193	246	585	706	4.928	2.87648	4.12241	5.92317	13.9318	16.7542	0.00704377	1.18947	up	--	--	Molecular Function: DNA binding (GO:0003677);; Cellular Component: nucleus (GO:0005634);; Biological Process: regulation of transcription, DNA-templated (GO:0006355);;	K00521|2.9e-39|cmos:111447866|K00521 ferric-chelate reductase [EC:1.16.1.7] | (RefSeq) ferric reduction oxidase 7, chloroplastic-like	--	--	--	No apical meristem (NAM) protein	NAC domain-containing protein 71 OS=Arabidopsis thaliana OX=3702 GN=NAC071 PE=2 SV=1	S	Function unknown	NAC domain-containing protein 86 [Prunus persica]
Prupe.1G465100_v2.0.a1	701	483	717	355	355	348	56.5617	47.1723	53.2825	31.5966	30.3071	30.0554	1.13681e-18	-1.03781	down	--	--	Cellular Component: integral component of membrane (GO:0016021);;	--	--	--	--	--	--	--	--	hypothetical protein PRUPE_1G465100 [Prunus persica]
Prupe.6G235400_v2.0.a1	3263	1533	2166	7532	33622	27047	34.1219	19.4218	20.8473	86.9766	371.795	302.902	2.30722e-08	2.53542	up	[E]	Amino acid transport and metabolism	Cellular Component: cytoplasm (GO:0005737);; Biological Process: L-phenylalanine catabolic process (GO:0006559);; Biological Process: cinnamic acid biosynthetic process (GO:0009800);; Molecular Function: ammonia-lyase activity (GO:0016841);; Molecular Function: phenylalanine ammonia-lyase activity (GO:0045548);;	K10775|0.0e+00|pper:18772065|K10775 phenylalanine ammonia-lyase [EC:4.3.1.24] | (RefSeq) phenylalanine ammonia-lyase 1	Phenylalanine metabolism (ko00360);; Phenylpropanoid biosynthesis (ko00940)	[Q]	Secondary metabolites biosynthesis, transport and catabolism	Aromatic amino acid lyase	Phenylalanine ammonia-lyase 1 OS=Prunus avium OX=42229 GN=PAL1 PE=2 SV=1	E	Amino acid transport and metabolism	phenylalanine ammonia-lyase 1 [Prunus persica]
Prupe.4G007500_v2.0.a1	53482	49024	62345	23992	25754	21941	742.293	824.515	796.545	367.712	377.966	326.1	8.88101e-28	-1.40193	down	--	--	Molecular Function: transcription factor activity, sequence-specific DNA binding (GO:0003700);; Cellular Component: nucleus (GO:0005634);; Biological Process: regulation of transcription, DNA-templated (GO:0006355);; Molecular Function: sequence-specific DNA binding (GO:0043565);;	K14494|4.7e-60|hbr:110670123|K14494 DELLA protein | (RefSeq) DELLA protein GAIP-B-like	Plant hormone signal transduction (ko04075)	--	--	GRAS domain family	Scarecrow-like protein 13 OS=Arabidopsis thaliana OX=3702 GN=SCL13 PE=2 SV=2	K	Transcription	scarecrow-like protein 13 [Prunus persica]
Prupe.6G075100_v2.0.a1	513	385	570	2100	4428	5988	14.7812	13.4286	15.1141	66.8796	134.937	184.967	9.98834e-14	2.5859	up	--	--	Cellular Component: extracellular region (GO:0005576);; Cellular Component: cell wall (GO:0005618);; Biological Process: plant-type cell wall organization (GO:0009664);; Cellular Component: membrane (GO:0016020);;	K20628|3.7e-103|sind:105166984|K20628 expansin | (RefSeq) expansin-A2	--	--	--	Expansin C-terminal domain	Expansin-A6 OS=Arabidopsis thaliana OX=3702 GN=EXPA6 PE=2 SV=2	G	Carbohydrate transport and metabolism	expansin-A6 [Prunus persica]
Prupe.1G174500_v2.0.a1	4028	4164	5148	2557	2724	2375	45.0703	56.4635	53.0275	31.5946	32.2265	28.4506	2.16976e-09	-1.00491	down	--	0	Molecular Function: protein serine/threonine kinase activity (GO:0004674);; Molecular Function: ATP binding (GO:0005524);; Cellular Component: plasma membrane (GO:0005886);; Biological Process: protein phosphorylation (GO:0006468);; Cellular Component: integral component of membrane (GO:0016021);;	K24104|2.3e-80|thj:104799061|K24104 GPN-loop GTPase | (RefSeq) LOW QUALITY PROTEIN: uncharacterized protein LOC104799061	--	--	--	Protein kinase domain	Cysteine-rich receptor-like protein kinase 26 OS=Arabidopsis thaliana OX=3702 GN=CRK26 PE=2 SV=1	T	Signal transduction mechanisms	putative receptor-like protein kinase At4g00960 [Prunus persica]
Prupe.3G284600_v2.0.a1	47	60	116	408	464	137	0.840474	1.28999	1.91313	8.08718	8.82012	2.62962	0.00334201	1.54225	up	[CR]	Energy production and conversion;; General function prediction only	Molecular Function: oxidoreductase activity (GO:0016491);;	K18980|9.3e-165|pper:18783184|K18980 2-methylene-furan-3-one reductase [EC:1.3.1.105] | (RefSeq) 2-methylene-furan-3-one reductase	--	[CR]	Energy production and conversion;; General function prediction only	Zinc-binding dehydrogenase	2-methylene-furan-3-one reductase OS=Fragaria ananassa OX=3747 GN=EO PE=1 SV=1	C	Energy production and conversion	LOW QUALITY PROTEIN: hypothetical protein PRUPE_3G284600 [Prunus persica]
Prupe.2G144000_v2.0.a1	108	51	46	166	535	668	1.18717	0.670725	0.4579	2.00947	6.22009	7.86742	0.000144985	1.95258	up	[T]	Signal transduction mechanisms	Molecular Function: transmembrane receptor protein serine/threonine kinase activity (GO:0004675);; Molecular Function: ATP binding (GO:0005524);; Cellular Component: plasma membrane (GO:0005886);; Biological Process: protein phosphorylation (GO:0006468);; Cellular Component: integral component of membrane (GO:0016021);;	K01180|3.2e-45|cmax:111487562|K01180 endo-1,3(4)-beta-glucanase [EC:3.2.1.6] | (RefSeq) uncharacterized protein LOC111487562	--	--	--	Protein tyrosine and serine/threonine kinase	Cold-responsive protein kinase 1 OS=Arabidopsis thaliana OX=3702 GN=CRPK1 PE=1 SV=1	S	Function unknown	protein NSP-INTERACTING KINASE 2 [Prunus persica]
Prupe.5G012800_v2.0.a1	146	142	149	62	93	86	11.844	14.0383	11.1393	5.56578	8.01003	7.44431	0.000422798	-1.0259	down	--	--	--	--	--	--	--	--	--	--	--	hypothetical protein PRUPE_5G012800 [Prunus persica]
Prupe.6G298800_v2.0.a1	767	753	1000	285	531	291	16.0749	19.1264	19.3036	6.58734	11.7672	6.51963	6.18008e-05	-1.29908	down	--	--	--	--	--	--	--	--	--	S	Function unknown	uncharacterized protein LOC18772050 [Prunus persica]
Prupe.3G089700_v2.0.a1	1202	1151	1188	581	612	263	20.0829	23.2857	18.2708	10.7249	10.8015	4.68884	0.000239857	-1.35782	down	[M]	Cell wall/membrane/envelope biogenesis	Molecular Function: protein serine/threonine kinase activity (GO:0004674);; Molecular Function: ATP binding (GO:0005524);; Cellular Component: integral component of membrane (GO:0016021);;	K13416|1.6e-50|lsv:111899011|K13416 brassinosteroid insensitive 1-associated receptor kinase 1 [EC:2.7.10.1 2.7.11.1] | (RefSeq) BRASSINOSTEROID INSENSITIVE 1-associated receptor kinase 1-like isoform X1	MAPK signaling pathway - plant (ko04016);; Plant hormone signal transduction (ko04075);; Plant-pathogen interaction (ko04626)	[T]	Signal transduction mechanisms	Protein kinase domain	LEAF RUST 10 DISEASE-RESISTANCE LOCUS RECEPTOR-LIKE PROTEIN KINASE-like 2.2 OS=Arabidopsis thaliana OX=3702 GN=LRK10L-2.2 PE=3 SV=2	T	Signal transduction mechanisms	LEAF RUST 10 DISEASE-RESISTANCE LOCUS RECEPTOR-LIKE PROTEIN KINASE-like 2.2 [Prunus persica]
Prupe.1G205400_v2.0.a1	156	84	58	167	990	875	5.06098	3.32043	1.72209	5.98816	34.1639	30.5659	0.00126975	1.81934	up	[R]	General function prediction only	Molecular Function: chitinase activity (GO:0004568);; Biological Process: carbohydrate metabolic process (GO:0005975);; Biological Process: chitin catabolic process (GO:0006032);; Biological Process: cell wall macromolecule catabolic process (GO:0016998);;	K01183|2.6e-132|pper:18793571|K01183 chitinase [EC:3.2.1.14] | (RefSeq) endochitinase EP3	Amino sugar and nucleotide sugar metabolism (ko00520)	[R]	General function prediction only	Chitinase class I	Endochitinase EP3 OS=Arabidopsis thaliana OX=3702 GN=EP3 PE=1 SV=1	G	Carbohydrate transport and metabolism	endochitinase EP3 [Prunus persica]
Prupe.4G051200_v2.0.a1	1140	978	1417	465	673	715	49.4709	51.4099	56.5976	22.2817	30.8795	33.2165	3.28541e-07	-1.10706	down	--	--	Molecular Function: DNA binding (GO:0003677);; Molecular Function: transcription factor activity, sequence-specific DNA binding (GO:0003700);; Cellular Component: nucleus (GO:0005634);;	K09286|9.8e-28|cmax:111483890|K09286 EREBP-like factor | (RefSeq) ethylene-responsive transcription factor 3-like	--	--	--	AP2 domain	Ethylene-responsive transcription factor 12 OS=Arabidopsis thaliana OX=3702 GN=ERF12 PE=1 SV=1	K	Transcription	ethylene-responsive transcription factor 12 [Prunus persica]
Prupe.5G229100_v2.0.a1	421	605	875	196	194	86	8.87779	15.4449	16.9872	4.5506	4.31511	1.94055	7.06406e-06	-1.90037	down	[I]	Lipid transport and metabolism	Molecular Function: S-adenosylmethionine-dependent methyltransferase activity (GO:0008757);; Biological Process: methylation (GO:0032259);;	K18848|1.1e-54|egu:105050524|K18848 indole-3-acetate O-methyltransferase [EC:2.1.1.278] | (RefSeq) indole-3-acetate O-methyltransferase 1	--	--	--	SAM dependent carboxyl methyltransferase	Loganic acid O-methyltransferase OS=Catharanthus roseus OX=4058 GN=LAMT PE=1 SV=1	--	--	probable S-adenosylmethionine-dependent methyltransferase At5g37990 [Prunus persica]
Prupe.2G139200_v2.0.a1	110	49	127	359	262	242	6.01584	3.20433	6.4062	21.72	15.1489	14.1905	0.000346873	1.29186	up	--	--	Biological Process: maturation of LSU-rRNA from tricistronic rRNA transcript (SSU-rRNA, 5.8S rRNA, LSU-rRNA) (GO:0000463);; Molecular Function: mRNA binding (GO:0003729);; Molecular Function: structural constituent of ribosome (GO:0003735);; Biological Process: translation (GO:0006412);; Cellular Component: cytosolic large ribosomal subunit (GO:0022625);;	K02918|4.3e-18|atr:18440504|K02918 large subunit ribosomal protein L35e | (RefSeq) uncharacterized protein LOC18440504	Ribosome (ko03010)	[J]	Translation, ribosomal structure and biogenesis	Ribosomal L29 protein	60S ribosomal protein L35 OS=Euphorbia esula OX=3993 GN=RPL35 PE=2 SV=1	J	Translation, ribosomal structure and biogenesis	hypothetical protein PRUPE_2G139200 [Prunus persica]
Prupe.2G230000_v2.0.a1	89	106	158	280	358	284	2.31721	3.38206	3.66172	8.03616	9.90016	7.87045	0.000484301	1.08782	up	--	--	Molecular Function: transcriptional activator activity, RNA polymerase II transcription regulatory region sequence-specific binding (GO:0001228);; Cellular Component: nucleus (GO:0005634);; Molecular Function: protein dimerization activity (GO:0046983);;	K05765|4.7e-91|fve:101301142|K05765 cofilin | (RefSeq) uncharacterized LOC101301142	--	--	--	--	Transcription factor bHLH103 OS=Arabidopsis thaliana OX=3702 GN=BHLH103 PE=1 SV=1	S	Function unknown	transcription factor bHLH111 isoform X1 [Prunus persica]
Prupe.6G004100_v2.0.a1	20418	22208	23437	8344	11072	11558	339.922	448.035	359.186	153.395	194.905	206.061	2.91183e-10	-1.28993	down	--	--	Biological Process: microtubule cytoskeleton organization (GO:0000226);; Biological Process: mitotic cell cycle (GO:0000278);; Molecular Function: GTPase activity (GO:0003924);; Molecular Function: structural constituent of cytoskeleton (GO:0005200);; Molecular Function: GTP binding (GO:0005525);; Cellular Component: cytoplasm (GO:0005737);; Cellular Component: microtubule (GO:0005874);; Biologic…	K07374|3.0e-262|pavi:110758993|K07374 tubulin alpha | (RefSeq) tubulin alpha-3 chain-like isoform X1	Phagosome (ko04145)	[Z]	Cytoskeleton	Tubulin/FtsZ family, GTPase domain	Tubulin alpha-3 chain OS=Eleusine indica OX=29674 GN=TUBA3 PE=2 SV=1	Z	Cytoskeleton	tubulin alpha-3 chain isoform X1 [Prunus persica]
Prupe.8G148000_v2.0.a1	491	273	466	659	1303	1188	8.33377	5.60738	7.17753	12.3753	23.3566	21.5415	0.000881789	1.07931	up	[E]	Amino acid transport and metabolism	Molecular Function: serine-type carboxypeptidase activity (GO:0004185);; Molecular Function: transferase activity, transferring acyl groups other than amino-acyl groups (GO:0016747);; Biological Process: secondary metabolic process (GO:0019748);;	K16296|2.0e-288|pper:18767490|K16296 serine carboxypeptidase-like clade I [EC:3.4.16.-] | (RefSeq) serine carboxypeptidase-like 18 isoform X1	--	[OE]	Posttranslational modification, protein turnover, chaperones;; Amino acid transport and metabolism	Serine carboxypeptidase	Serine carboxypeptidase-like 18 OS=Arabidopsis thaliana OX=3702 GN=SCPL18 PE=2 SV=2	E	Amino acid transport and metabolism	serine carboxypeptidase-like 18 isoform X1 [Prunus persica]
Prupe.5G054500_v2.0.a1	3946	3784	4168	2156	1687	2428	87.1262	101.266	84.7299	52.5697	39.3855	57.4066	4.6229e-09	-1.1233	down	[M]	Cell wall/membrane/envelope biogenesis	Molecular Function: protein serine/threonine kinase activity (GO:0004674);; Molecular Function: ATP binding (GO:0005524);;	K14498|9.5e-192|pper:18776442|K14498 serine/threonine-protein kinase SRK2 [EC:2.7.11.1] | (RefSeq) serine/threonine-protein kinase SAPK3	MAPK signaling pathway - plant (ko04016);; Plant hormone signal transduction (ko04075)	[T]	Signal transduction mechanisms	Protein kinase domain	Serine/threonine-protein kinase SAPK3 OS=Oryza sativa subsp. indica OX=39946 GN=SAPK3 PE=1 SV=2	T	Signal transduction mechanisms	serine/threonine-protein kinase SAPK3 [Prunus persica]
Prupe.8G022200_v2.0.a1	10099	12984	14813	4752	7741	6678	238.448	371.505	321.962	123.897	193.268	168.855	4.93747e-05	-1.1538	down	--	--	Molecular Function: DNA binding (GO:0003677);; Cellular Component: nucleus (GO:0005634);; Biological Process: regulation of transcription, DNA-templated (GO:0006355);;	K20043|7.9e-23|aip:107640400|K20043 clathrin coat assembly protein AP180 | (RefSeq) putative clathrin assembly protein At5g35200	--	--	--	Dof domain, zinc finger	Dof zinc finger protein DOF1.2 OS=Arabidopsis thaliana OX=3702 GN=DOF1.2 PE=2 SV=1	S	Function unknown	dof zinc finger protein DOF1.2 [Prunus persica]
Prupe.5G154800_v2.0.a1	18757	18349	22692	6897	7877	8770	172.808	204.851	192.446	70.1664	76.7359	86.5186	2.48914e-25	-1.54347	down	--	--	Biological Process: response to acid chemical (GO:0001101);; Molecular Function: protein binding (GO:0005515);; Cellular Component: cellular_component (GO:0005575);; Cellular Component: intracellular (GO:0005622);; Cellular Component: cell (GO:0005623);; Cellular Component: nucleus (GO:0005634);; Biological Process: regulation of transcription, DNA-templated (GO:0006355);; Biological Process: res…	K05356|1.1e-39|gra:105798922|K05356 all-trans-nonaprenyl-diphosphate synthase [EC:2.5.1.84 2.5.1.85] | (RefSeq) solanesyl diphosphate synthase 1-like	Terpenoid backbone biosynthesis (ko00900)	[K]	Transcription	Bromodomain	Transcription factor GTE10 OS=Arabidopsis thaliana OX=3702 GN=GTE10 PE=1 SV=2	BK	Chromatin structure and dynamics;; Transcription	transcription factor GTE10 isoform X1 [Prunus persica]
Prupe.1G524700_v2.0.a1	33170	31727	42256	18497	19281	15500	719.837	834.317	844.148	443.277	442.439	360.207	4.65016e-13	-1.19988	down	--	--	Molecular Function: SNARE binding (GO:0000149);; Molecular Function: 1-phosphatidylinositol binding (GO:0005545);; Molecular Function: phosphatidylinositol-4,5-bisphosphate binding (GO:0005546);; Cellular Component: plasma membrane (GO:0005886);; Cellular Component: clathrin-coated pit (GO:0005905);; Biological Process: endocytosis (GO:0006897);; Biological Process: vesicle budding from membrane …	K20043|8.8e-52|mtr:MTR_3g086670|K20043 clathrin coat assembly protein AP180 | (RefSeq) clathrin assembly protein	--	[TU]	Signal transduction mechanisms;; Intracellular trafficking, secretion, and vesicular transport	ANTH domain	Putative clathrin assembly protein At4g40080 OS=Arabidopsis thaliana OX=3702 GN=At4g40080 PE=2 SV=2	U	Intracellular trafficking, secretion, and vesicular transport	putative clathrin assembly protein At4g40080 [Prunus persica]
Prupe.7G181400_v2.0.a1	492	454	574	193	220	191	10.1622	11.3611	10.906	4.40574	4.80436	4.20612	2.27921e-20	-1.51769	down	[I]	Lipid transport and metabolism	Molecular Function: polyprenyltransferase activity (GO:0002094);; Cellular Component: endoplasmic reticulum (GO:0005783);; Biological Process: polyprenol biosynthetic process (GO:0016094);;	K11778|4.8e-210|pper:18769892|K11778 ditrans,polycis-polyprenyl diphosphate synthase [EC:2.5.1.87] | (RefSeq) rubber cis-polyprenyltransferase HRT2	Terpenoid backbone biosynthesis (ko00900)	[I]	Lipid transport and metabolism	Putative undecaprenyl diphosphate synthase	Dehydrodolichyl diphosphate synthase 6 OS=Arabidopsis thaliana OX=3702 GN=At2g17570 PE=2 SV=2	I	Lipid transport and metabolism	rubber cis-polyprenyltransferase HRT2 [Prunus persica]
Prupe.5G105900_v2.0.a1	68	43	45	22	24	23	1.2925	0.991855	0.791352	0.462808	0.484074	0.467021	0.0015332	-1.23839	down	--	--	--	--	--	--	--	Protein BYPASS1-related	Protein ROH1 OS=Arabidopsis thaliana OX=3702 GN=ROH1 PE=1 SV=1	S	Function unknown	uncharacterized protein LOC18777028 [Prunus persica]
Prupe.3G256000_v2.0.a1	867	940	1259	593	384	467	14.2394	18.6974	19.0284	10.7537	6.65982	8.20369	2.91064e-06	-1.24091	down	[G]	Carbohydrate transport and metabolism	Molecular Function: UDP-glycosyltransferase activity (GO:0008194);; Cellular Component: intracellular membrane-bounded organelle (GO:0043231);;	K23452|4.0e-68|bna:106358176|K23452 UDP-glucosyltransferase 85A [EC:2.4.1.-] | (RefSeq) UDP-glycosyltransferase 85A1-like	Zeatin biosynthesis (ko00908)	[GC]	Carbohydrate transport and metabolism;; Energy production and conversion	UDP-glucoronosyl and UDP-glucosyl transferase	UDP-glycosyltransferase 83A1 OS=Arabidopsis thaliana OX=3702 GN=UGT83A1 PE=2 SV=1	S	Function unknown	UDP-glycosyltransferase 83A1 [Prunus persica]
Prupe.1G293100_v2.0.a1	1087	749	893	351	435	364	18.2759	15.3213	13.8399	6.51417	7.72242	6.54396	3.28458e-18	-1.4272	down	[OT]	Posttranslational modification, protein turnover, chaperones;; Signal transduction mechanisms	Molecular Function: molecular_function (GO:0003674);; Molecular Function: binding (GO:0005488);; Biological Process: regulation of transcription, DNA-templated (GO:0006355);; Biological Process: cellular protein modification process (GO:0006464);; Biological Process: nitrogen compound metabolic process (GO:0006807);; Biological Process: regulation of nitrogen utilization (GO:0006808);; Biological…	--	--	--	--	ACT domain	ACT domain-containing protein ACR4 OS=Arabidopsis thaliana OX=3702 GN=ACR4 PE=2 SV=1	S	Function unknown	ACT domain-containing protein ACR4 [Prunus persica]
Prupe.4G007100_v2.0.a1	4568	5373	8003	2256	2514	2185	71.7449	102.273	115.721	39.1246	41.7511	36.7398	2.26769e-10	-1.51721	down	[C]	Energy production and conversion	Cellular Component: cytosol (GO:0005829);;	K15397|6.1e-11|psom:113315658|K15397 3-ketoacyl-CoA synthase [EC:2.3.1.199] | (RefSeq) 3-ketoacyl-CoA synthase 19-like	Fatty acid elongation (ko00062);; Plant-pathogen interaction (ko04626)	[Y]	Nuclear structure	Iron only hydrogenase large subunit, C-terminal domain	Protein NAR1 OS=Arabidopsis thaliana OX=3702 GN=NAR1 PE=1 SV=1	C	Energy production and conversion	protein NAR1 [Prunus persica]
Prupe.2G315400_v2.0.a1	115	129	154	37	57	48	4.68393	6.41202	5.79003	1.6762	2.45574	2.08362	7.71437e-07	-1.58276	down	--	--	Molecular Function: DNA binding (GO:0003677);; Biological Process: DNA endoreduplication (GO:0042023);;	--	--	--	--	--	DNA-binding protein RHL1 OS=Arabidopsis thaliana OX=3702 GN=RHL1 PE=1 SV=1	S	Function unknown	hypothetical protein PRUPE_2G315400 [Prunus persica]
Prupe.2G172100_v2.0.a1	18609	19192	23907	9701	10753	10753	442.169	552.588	522.921	254.544	270.166	273.614	4.72165e-15	-1.18867	down	--	--	Cellular Component: integral component of membrane (GO:0016021);; Cellular Component: intracellular membrane-bounded organelle (GO:0043231);;	--	--	[R]	General function prediction only	--	ATG8-interacting protein 2 OS=Arabidopsis thaliana OX=3702 GN=ATI2 PE=1 SV=1	S	Function unknown	ATG8-interacting protein 2 [Prunus persica]
Prupe.1G349300_v2.0.a1	2613	2662	2763	849	1303	1229	43.8781	54.1763	42.7129	15.7436	23.1379	22.0985	2.93959e-10	-1.42828	down	--	--	--	--	--	[S]	Function unknown	Eukaryotic protein of unknown function (DUF829)	--	S	Function unknown	transmembrane protein 53 [Prunus persica]
Prupe.3G124200_v2.0.a1	991	951	1139	473	548	550	95.341	110.821	100.916	50.2283	55.7757	56.6299	3.54506e-15	-1.17619	down	--	--	Cellular Component: integral component of membrane (GO:0016021);;	--	--	--	--	--	Signaling peptide TAXIMIN 1 OS=Arabidopsis thaliana OX=3702 GN=TAX1 PE=2 SV=2	--	--	uncharacterized protein LOC18778294 [Prunus persica]
Prupe.8G256900_v2.0.a1	1514	1252	2239	359	1091	670	44.9305	45.0264	61.1699	11.7334	34.2258	21.2799	0.00262324	-1.26028	down	[O]	Posttranslational modification, protein turnover, chaperones	Molecular Function: glutathione transferase activity (GO:0004364);; Cellular Component: cytoplasm (GO:0005737);; Biological Process: glutathione metabolic process (GO:0006749);; Molecular Function: glutathione binding (GO:0043295);;	K00799|5.6e-141|pper:18766289|K00799 glutathione S-transferase [EC:2.5.1.18] | (RefSeq) glutathione S-transferase	Glutathione metabolism (ko00480)	[O]	Posttranslational modification, protein turnover, chaperones	Glutathione S-transferase, N-terminal domain	Glutathione S-transferase OS=Hyoscyamus muticus OX=35626 PE=1 SV=1	O	Posttranslational modification, protein turnover, chaperones	glutathione S-transferase [Prunus persica]
Prupe.1G511600_v2.0.a1	3504	4314	6333	2114	1496	1407	39.7633	59.2057	66.1168	26.3887	17.9279	17.0781	5.80139e-08	-1.60098	down	[P]	Inorganic ion transport and metabolism	Cellular Component: integral component of plasma membrane (GO:0005887);; Molecular Function: secondary active sulfate transmembrane transporter activity (GO:0008271);; Molecular Function: anion:anion antiporter activity (GO:0015301);;	K17469|0.0e+00|pper:18790370|K17469 sulfate transporter 2, low-affinity | (RefSeq) low affinity sulfate transporter 3 isoform X1	--	[P]	Inorganic ion transport and metabolism	Sulfate permease family	Low affinity sulfate transporter 3 OS=Stylosanthes hamata OX=37660 GN=ST3 PE=2 SV=1	P	Inorganic ion transport and metabolism	low affinity sulfate transporter 3 isoform X1 [Prunus persica]
Prupe.8G005000_v2.0.a1	715	691	761	235	357	494	40.9448	47.9823	40.1362	14.8575	21.5914	30.3057	0.000289235	-1.14575	down	--	--	Molecular Function: molecular_function (GO:0003674);; Molecular Function: catalytic activity (GO:0003824);; Molecular Function: monooxygenase activity (GO:0004497);; Biological Process: biological_process (GO:0008150);; Biological Process: metabolic process (GO:0008152);; Molecular Function: oxidoreductase activity (GO:0016491);; Biological Process: oxidation-reduction process (GO:0055114);;	K22324|3.2e-23|csat:104714594|K22324 aliphatic glucosinolate S-oxygenase [EC:1.14.13.237] | (RefSeq) flavin-containing monooxygenase FMO GS-OX4	--	[Q]	Secondary metabolites biosynthesis, transport and catabolism	--	Flavin-containing monooxygenase FMO GS-OX-like 6 OS=Arabidopsis thaliana OX=3702 GN=At1g12130 PE=2 SV=1	P	Inorganic ion transport and metabolism	hypothetical protein PRUPE_8G005000 [Prunus persica]
Prupe.7G204500_v2.0.a1	3042	3482	4628	1020	1443	1373	83.2473	115.64	116.938	30.521	41.1458	39.9021	6.15114e-13	-1.69112	down	--	--	Molecular Function: mRNA binding (GO:0003729);; Cellular Component: mRNA cleavage factor complex (GO:0005849);; Biological Process: mRNA polyadenylation (GO:0006378);; Biological Process: mRNA processing (GO:0006397);; Molecular Function: hydrolase activity (GO:0016787);; Molecular Function: AU-rich element binding (GO:0017091);;	K14397|1.4e-127|pper:18769777|K14397 cleavage and polyadenylation specificity factor subunit 5 | (RefSeq) pre-mRNA cleavage factor Im 25 kDa subunit 1 isoform X1	mRNA surveillance pathway (ko03015)	[A]	RNA processing and modification	Nucleotide hydrolase	Pre-mRNA cleavage factor Im 25 kDa subunit 1 OS=Arabidopsis thaliana OX=3702 GN=CFIS1 PE=1 SV=1	A	RNA processing and modification	hypothetical protein PRUPE_7G204500 [Prunus persica]
Prupe.1G376400_v2.0.a1	4269	2205	2341	8375	42027	30426	93.2059	58.2479	46.9272	201.891	970.283	711.143	4.73283e-07	2.39311	up	[M]	Cell wall/membrane/envelope biogenesis	Biological Process: anthocyanin-containing compound biosynthetic process (GO:0009718);; Molecular Function: oxidoreductase activity (GO:0016491);; Molecular Function: oxidoreductase activity, acting on the CH-OH group of donors, NAD or NADP as acceptor (GO:0016616);; Molecular Function: dihydrokaempferol 4-reductase activity (GO:0045552);;	K13082|8.4e-204|pper:18788884|K13082 bifunctional dihydroflavonol 4-reductase/flavanone 4-reductase [EC:1.1.1.219 1.1.1.234] | (RefSeq) bifunctional dihydroflavonol 4-reductase/flavanone 4-reductase	Flavonoid biosynthesis (ko00941)	[V]	Defense mechanisms	NAD dependent epimerase/dehydratase family	Bifunctional dihydroflavonol 4-reductase/flavanone 4-reductase OS=Pyrus communis OX=23211 GN=DFR PE=1 SV=1	M	Cell wall/membrane/envelope biogenesis	bifunctional dihydroflavonol 4-reductase/flavanone 4-reductase [Prunus persica]
Prupe.1G091100_v2.0.a1	252	248	331	147	117	81	7.05369	8.47521	8.57258	4.51051	3.51139	2.48607	1.56369e-05	-1.37334	down	[G]	Carbohydrate transport and metabolism	Molecular Function: UDP-glycosyltransferase activity (GO:0008194);; Cellular Component: intracellular membrane-bounded organelle (GO:0043231);;	K12930|2.6e-154|pavi:110752521|K12930 anthocyanidin 3-O-glucosyltransferase [EC:2.4.1.115] | (RefSeq) flavonoid 3-O-glucosyltransferase-like	Anthocyanin biosynthesis (ko00942)	[GC]	Carbohydrate transport and metabolism;; Energy production and conversion	UDP-glucoronosyl and UDP-glucosyl transferase	Anthocyanidin 3-O-galactosyltransferase F3GT1 OS=Actinidia chinensis var. chinensis OX=1590841 GN=F3GT1 PE=1 SV=1	S	Function unknown	hypothetical protein PRUPE_1G091100 [Prunus persica]
Prupe.3G033500_v2.0.a1	9100	9724	12984	6794	4408	3533	196.352	254.238	257.892	161.875	100.569	81.6332	7.58123e-05	-1.23509	down	[IR]	Lipid transport and metabolism;; General function prediction only	Cellular Component: vacuolar membrane (GO:0005774);; Molecular Function: lipase activity (GO:0016298);;	K10691|2.0e-35|ats:109762802|K10691 E3 ubiquitin-protein ligase UBR4 [EC:2.3.2.27] | (RefSeq) LOC109762802; auxin transport protein BIG	--	--	--	GDSL-like Lipase/Acylhydrolase	GDSL esterase/lipase 2 OS=Arabidopsis thaliana OX=3702 GN=GLIP2 PE=2 SV=1	S	Function unknown	hypothetical protein PRUPE_3G033500 [Prunus persica]
Prupe.4G078000_v2.0.a1	507	416	482	344	172	176	12.4215	12.3652	10.8808	9.30796	4.44092	4.61778	0.00185133	-1.12464	down	[F]	Nucleotide transport and metabolism	Molecular Function: catalytic activity (GO:0003824);;	--	--	--	--	Protein of unknown function (DUF561)	Uncharacterized protein ycf23 OS=Pyropia yezoensis OX=2788 GN=ycf23 PE=3 SV=1	S	Function unknown	uncharacterized protein ycf23 [Prunus persica]
Prupe.1G521300_v2.0.a1	28438	30077	38621	5229	8703	7657	213.165	273.187	266.473	43.6248	69.2869	61.7793	3.08784e-22	-2.28842	down	--	--	Molecular Function: protein binding (GO:0005515);;	K11323|2.4e-49|cre:CHLREDRAFT_120259|K11323 histone arginine demethylase JMJD6 [EC:1.14.11.-] | (RefSeq) predicted protein	--	[BT]	Chromatin structure and dynamics;; Signal transduction mechanisms	Cupin-like domain	F-box protein At1g78280 OS=Arabidopsis thaliana OX=3702 GN=At1g78280 PE=2 SV=3	S	Function unknown	F-box protein At1g78280 isoform X1 [Prunus persica]
Prupe.3G004100_v2.0.a1	6277	7425	7069	4440	2409	2418	177.185	253.955	183.665	138.392	71.8955	73.0852	0.000119445	-1.29093	down	--	--	Biological Process: response to light stimulus (GO:0009416);; Cellular Component: photosystem I (GO:0009522);; Cellular Component: photosystem II (GO:0009523);; Cellular Component: chloroplast thylakoid membrane (GO:0009535);; Biological Process: photosynthesis, light harvesting in photosystem I (GO:0009768);; Cellular Component: chloroplast envelope (GO:0009941);; Cellular Component: plastoglobu…	K08912|3.6e-154|pmum:103327271|K08912 light-harvesting complex II chlorophyll a/b binding protein 1 | (RefSeq) chlorophyll a-b binding protein of LHCII type 1-like	Photosynthesis - antenna proteins (ko00196)	--	--	Chlorophyll A-B binding protein	Chlorophyll a-b binding protein 16, chloroplastic OS=Nicotiana tabacum OX=4097 GN=CAB16 PE=2 SV=1	I	Lipid transport and metabolism	chlorophyll a-b binding protein of LHCII type 1 [Prunus persica]
Prupe.6G161400_v2.0.a1	5434	4685	7182	1681	2951	2365	148.355	154.999	180.517	50.6802	85.1752	69.1436	4.11589e-09	-1.44683	down	[Q]	Secondary metabolites biosynthesis, transport and catabolism	Biological Process: cellular aromatic compound metabolic process (GO:0006725);; Molecular Function: ferrous iron binding (GO:0008198);; Molecular Function: zinc ion binding (GO:0008270);; Molecular Function: oxidoreductase activity, acting on single donors with incorporation of molecular oxygen (GO:0016701);;	K15777|3.7e-162|pper:18778485|K15777 4,5-DOPA dioxygenase extradiol [EC:1.13.11.-] | (RefSeq) extradiol ring-cleavage dioxygenase	Betalain biosynthesis (ko00965)	--	--	Catalytic LigB subunit of aromatic ring-opening dioxygenase	Extradiol ring-cleavage dioxygenase OS=Arabidopsis thaliana OX=3702 GN=LIGB PE=2 SV=1	S	Function unknown	extradiol ring-cleavage dioxygenase [Prunus persica]
Prupe.1G230200_v2.0.a1	1108	428	668	1592	4526	2295	16.4378	7.69455	9.12341	26.0831	71.0118	36.4623	0.000668954	1.49802	up	[QV]	Secondary metabolites biosynthesis, transport and catabolism;; Defense mechanisms	Molecular Function: iron ion binding (GO:0005506);; Cellular Component: membrane (GO:0016020);; Molecular Function: oxidoreductase activity, acting on paired donors, with incorporation or reduction of molecular oxygen, NAD(P)H as one donor, and incorporation of one atom of oxygen (GO:0016709);; Molecular Function: heme binding (GO:0020037);;	K23810|2.4e-167|vvi:100254114|K23810 (E)-8-carboxylinalool synthase [EC:1.14.14.-] | (RefSeq) geraniol 8-hydroxylase	Monoterpenoid biosynthesis (ko00902)	[Q]	Secondary metabolites biosynthesis, transport and catabolism	Cytochrome P450	Geraniol 8-hydroxylase OS=Swertia mussotii OX=137888 GN=CYP76B10 PE=1 SV=1	Q	Secondary metabolites biosynthesis, transport and catabolism	geraniol 8-hydroxylase [Prunus persica]
Prupe.1G119700_v2.0.a1	240	142	293	459	701	917	19.7727	14.1497	22.2539	41.7674	61.1172	80.9629	7.05387e-05	1.31735	up	--	--	--	--	--	--	--	--	--	--	--	hypothetical protein PRUPE_1G119700 [Prunus persica]
Prupe.7G178500_v2.0.a1	7595	5857	12482	29783	16823	24773	179.884	168.088	272.165	779.042	421.355	628.374	0.00015543	1.1848	up	[G]	Carbohydrate transport and metabolism	Molecular Function: chitinase activity (GO:0004568);; Biological Process: carbohydrate metabolic process (GO:0005975);; Biological Process: chitin catabolic process (GO:0006032);; Molecular Function: chitin binding (GO:0008061);; Biological Process: cell wall macromolecule catabolic process (GO:0016998);; Biological Process: defense response to fungus (GO:0050832);;	K20547|2.7e-180|pper:18771211|K20547 basic endochitinase B [EC:3.2.1.14] | (RefSeq) endochitinase	Amino sugar and nucleotide sugar metabolism (ko00520);; MAPK signaling pathway - plant (ko04016)	[R]	General function prediction only	Chitinase class I	Endochitinase OS=Pisum sativum OX=3888 PE=2 SV=1	G	Carbohydrate transport and metabolism	endochitinase [Prunus persica]
Prupe.8G110600_v2.0.a1	360	391	407	224	153	168	2.42792	3.1442	2.43244	1.60378	1.21212	1.24833	4.00084e-06	-1.2504	down	[R]	General function prediction only	Biological Process: signal transduction (GO:0007165);; Molecular Function: ADP binding (GO:0043531);;	K00695|1.5e-180|mtr:MTR_6g478030|K00695 sucrose synthase [EC:2.4.1.13] | (RefSeq) sucrose synthase	Starch and sucrose metabolism (ko00500)	--	--	TIR domain	TMV resistance protein N OS=Nicotiana glutinosa OX=35889 GN=N PE=1 SV=1	S	Function unknown	TMV resistance protein N [Prunus persica]
Prupe.8G238100_v2.0.a1	2107	2573	2938	1306	1557	1418	45.547	67.441	58.4864	31.1636	35.5995	32.8308	4.78532e-06	-1.02991	down	--	--	Molecular Function: protein binding (GO:0005515);;	--	--	[R]	General function prediction only	Kelch motif	F-box/kelch-repeat protein SKIP30 OS=Arabidopsis thaliana OX=3702 GN=SKIP30 PE=1 SV=2	S	Function unknown	F-box/kelch-repeat protein SKIP30 [Prunus persica]
Prupe.3G104100_v2.0.a1	159	189	221	106	49	70	3.30549	4.76271	4.22539	2.43198	1.06763	1.54498	0.00045485	-1.38855	down	--	--	Molecular Function: DNA binding (GO:0003677);; Molecular Function: transcription factor activity, sequence-specific DNA binding (GO:0003700);; Cellular Component: nucleus (GO:0005634);;	K09285|4.2e-190|pper:18784307|K09285 AP2-like factor, ANT lineage | (RefSeq) AP2-like ethylene-responsive transcription factor At1g16060	--	--	--	AP2 domain	AP2-like ethylene-responsive transcription factor At1g16060 OS=Arabidopsis thaliana OX=3702 GN=At1g16060 PE=2 SV=1	K	Transcription	AP2-like ethylene-responsive transcription factor At1g16060 [Prunus persica]
Prupe.2G289700_v2.0.a1	852	951	1135	368	234	211	17.0898	22.6349	20.8989	8.25412	4.77911	4.34315	6.90157e-11	-1.93442	down	[S]	Function unknown	--	K03781|1.2e-12|csl:COCSUDRAFT_37867|K03781 catalase [EC:1.11.1.6] | (RefSeq) catalase-domain-containing protein	Tryptophan metabolism (ko00380);; Glyoxylate and dicarboxylate metabolism (ko00630);; Carbon metabolism (ko01200);; MAPK signaling pathway - plant (ko04016);; Peroxisome (ko04146)	[T]	Signal transduction mechanisms	TraB family	--	S	Function unknown	hypothetical protein PRUPE_2G289700 [Prunus persica]
Prupe.2G172300_v2.0.a1	4741	4943	7429	2475	2453	1702	40.1342	50.6986	57.888	23.1347	21.9522	15.4274	3.23418e-09	-1.50277	down	--	--	Cellular Component: integral component of membrane (GO:0016021);;	K13466|6.7e-205|pmum:103343029|K13466 EIX receptor 1/2 | (RefSeq) probable LRR receptor-like serine/threonine-protein kinase At4g36180	Plant-pathogen interaction (ko04626)	[R]	General function prediction only	Leucine rich repeat	Receptor-like protein EIX1 OS=Solanum lycopersicum OX=4081 GN=EIX1 PE=2 SV=2	S	Function unknown	hypothetical protein PRUPE_2G172300 [Prunus persica]
Prupe.8G056100_v2.0.a1	23550	23462	27167	13847	13687	10283	185.355	223.772	196.83	120.346	113.907	86.6652	3.40154e-09	-1.16289	down	[T]	Signal transduction mechanisms	Molecular Function: protein kinase activity (GO:0004672);; Molecular Function: ATP binding (GO:0005524);; Cellular Component: plasma membrane (GO:0005886);; Cellular Component: integral component of membrane (GO:0016021);;	K00924|1.1e-38|nta:107817166|K00924 kinase [EC:2.7.1.-] | (RefSeq) CLV1; receptor protein kinase CLAVATA1-like	--	--	--	Leucine rich repeat	Leucine-rich repeat receptor-like tyrosine-protein kinase PXC3 OS=Arabidopsis thaliana OX=3702 GN=PXC3 PE=2 SV=1	S	Function unknown	probable leucine-rich repeat receptor-like protein kinase At2g33170 [Prunus persica]
Prupe.1G112500_v2.0.a1	61	41	81	8	17	27	8.2761	6.75087	10.1771	1.12267	2.40612	3.8275	0.00135188	-1.6083	down	--	--	--	--	--	--	--	--	--	--	--	hypothetical protein PRUPE_1G112500 [Prunus persica]
Prupe.2G275400_v2.0.a1	92	53	60	218	308	327	3.33783	2.31542	2.00597	8.79561	11.9094	12.8083	5.64747e-09	1.72204	up	[J]	Translation, ribosomal structure and biogenesis	Molecular Function: structural constituent of ribosome (GO:0003735);; Cellular Component: ribosome (GO:0005840);; Biological Process: translation (GO:0006412);;	K02877|3.9e-116|pmum:103333369|K02877 large subunit ribosomal protein L15e | (RefSeq) 60S ribosomal protein L15-like	Ribosome (ko03010)	[J]	Translation, ribosomal structure and biogenesis	Ribosomal L15	60S ribosomal protein L15 OS=Petunia hybrida OX=4102 GN=RPL15 PE=2 SV=1	J	Translation, ribosomal structure and biogenesis	PREDICTED: 60S ribosomal protein L15-like [Prunus mume]
Prupe.6G278600_v2.0.a1	324	173	268	100	190	85	7.83503	5.0638	5.95628	2.66714	4.84235	2.18092	0.00889493	-1.07643	down	--	--	Molecular Function: transcription factor activity, sequence-specific DNA binding (GO:0003700);; Cellular Component: nucleus (GO:0005634);; Molecular Function: sequence-specific DNA binding (GO:0043565);;	--	--	[K]	Transcription	Myb/SANT-like DNA-binding domain	Trihelix transcription factor GT-3a OS=Arabidopsis thaliana OX=3702 GN=GT-3A PE=1 SV=1	K	Transcription	trihelix transcription factor GT-3b-like [Prunus persica]
Prupe.2G277200_v2.0.a1	871	636	1156	2318	2270	1946	12.5461	11.1013	15.3289	36.8823	34.5832	30.034	2.14455e-08	1.07146	up	[G]	Carbohydrate transport and metabolism	Cellular Component: integral component of membrane (GO:0016021);; Molecular Function: transmembrane transporter activity (GO:0022857);; Biological Process: phosphate ion homeostasis (GO:0055062);;	K13783|2.7e-291|pper:18785471|K13783 MFS transporter, OPA family, solute carrier family 37 (glycerol-3-phosphate transporter), member 1/2 | (RefSeq) putative glycerol-3-phosphate transporter 1	--	[G]	Carbohydrate transport and metabolism	Major Facilitator Superfamily	Putative glycerol-3-phosphate transporter 1 OS=Arabidopsis thaliana OX=3702 GN=At3g47420 PE=2 SV=1	G	Carbohydrate transport and metabolism	putative glycerol-3-phosphate transporter 1 [Prunus persica]
Prupe.8G249400_v2.0.a1	2104	1998	2277	1057	1032	910	103.221	118.769	102.821	57.2285	53.4932	47.7937	5.65833e-18	-1.29117	down	--	--	Biological Process: phosphorelay signal transduction system (GO:0000160);; Cellular Component: nucleus (GO:0005634);; Cellular Component: cytoplasm (GO:0005737);; Biological Process: cytokinin-activated signaling pathway (GO:0009736);; Molecular Function: histidine phosphotransfer kinase activity (GO:0009927);; Biological Process: phosphorylation (GO:0016310);; Molecular Function: protein histidi…	K14490|5.2e-81|pper:18768959|K14490 histidine-containing phosphotransfer peotein | (RefSeq) histidine-containing phosphotransfer protein 1	Plant hormone signal transduction (ko04075)	[T]	Signal transduction mechanisms	Hpt domain	Histidine-containing phosphotransfer protein 1 OS=Arabidopsis thaliana OX=3702 GN=AHP1 PE=1 SV=1	T	Signal transduction mechanisms	histidine-containing phosphotransfer protein 1 [Prunus persica]
Prupe.8G064100_v2.0.a1	15884	12471	26977	11854	9983	6746	405.677	385.955	634.226	334.317	269.593	184.501	0.00145341	-1.05145	down	--	--	Biological Process: response to oomycetes (GO:0002239);; Cellular Component: cellular_component (GO:0005575);; Cellular Component: cell wall (GO:0005618);; Cellular Component: intracellular (GO:0005622);; Cellular Component: cell (GO:0005623);; Cellular Component: cytoplasm (GO:0005737);; Cellular Component: Golgi apparatus (GO:0005794);; Cellular Component: cytosol (GO:0005829);; Cellular Compon…	K00020|5.0e-16|mtr:MTR_8g088900|K00020 3-hydroxyisobutyrate dehydrogenase [EC:1.1.1.31] | (RefSeq) 6-phosphogluconate dehydrogenase-like protein	Valine, leucine and isoleucine degradation (ko00280)	--	--	Phosphate-induced protein 1 conserved region	Protein EXORDIUM-like 2 OS=Arabidopsis thaliana OX=3702 GN=EXL2 PE=2 SV=1	S	Function unknown	protein EXORDIUM-like 2 [Prunus persica]
Prupe.1G023400_v2.0.a1	21283	27710	28086	4453	5618	7311	155.151	244.787	188.478	35.8457	43.3049	57.0743	7.76937e-18	-2.26434	down	[P]	Inorganic ion transport and metabolism	Molecular Function: calcium-transporting ATPase activity (GO:0005388);; Molecular Function: ATP binding (GO:0005524);; Cellular Component: integral component of membrane (GO:0016021);; Molecular Function: cation-transporting ATPase activity (GO:0019829);; Cellular Component: intracellular membrane-bounded organelle (GO:0043231);;	K01537|0.0e+00|pper:18788282|K01537 P-type Ca2+ transporter type 2C [EC:7.2.2.10] | (RefSeq) putative calcium-transporting ATPase 13, plasma membrane-type	--	[P]	Inorganic ion transport and metabolism	Cation transporting ATPase, C-terminus	Putative calcium-transporting ATPase 13, plasma membrane-type OS=Arabidopsis thaliana OX=3702 GN=ACA13 PE=3 SV=1	P	Inorganic ion transport and metabolism	putative calcium-transporting ATPase 13, plasma membrane-type [Prunus persica]
Prupe.6G267300_v2.0.a1	11671	10567	12545	3329	5233	4879	277.31	304.257	274.393	87.3361	131.482	124.14	2.5625e-14	-1.54619	down	--	--	Cellular Component: trans-Golgi network (GO:0005802);; Cellular Component: integral component of plasma membrane (GO:0005887);; Biological Process: sphingolipid biosynthetic process (GO:0030148);; Cellular Component: integral component of Golgi membrane (GO:0030173);; Cellular Component: integral component of endoplasmic reticulum membrane (GO:0030176);; Molecular Function: sphingomyelin synthase…	K22697|3.5e-180|pper:18772724|K22697 sphingomyelin synthase-related protein 1 | (RefSeq) phosphatidylinositol:ceramide inositolphosphotransferase 1	--	[S]	Function unknown	PAP2 superfamily C-terminal	Phosphatidylinositol:ceramide inositolphosphotransferase 1 OS=Arabidopsis thaliana OX=3702 GN=IPCS1 PE=2 SV=1	S	Function unknown	phosphatidylinositol:ceramide inositolphosphotransferase 1 [Prunus persica]
Prupe.7G265200_v2.0.a1	7184	5133	10618	639	1487	1174	82.3527	71.2937	112.049	8.07693	18.0168	14.404	1.32473e-16	-2.71674	down	[O]	Posttranslational modification, protein turnover, chaperones	Molecular Function: ATP binding (GO:0005524);; Cellular Component: cytoplasm (GO:0005737);; Biological Process: response to unfolded protein (GO:0006986);; Molecular Function: ATPase activity (GO:0016887);; Molecular Function: heat shock protein binding (GO:0031072);; Biological Process: cellular response to unfolded protein (GO:0034620);; Biological Process: protein refolding (GO:0042026);; Mole…	K03283|0.0e+00|pper:18770162|K03283 heat shock 70kDa protein 1/2/6/8 | (RefSeq) heat shock 70 kDa protein	Spliceosome (ko03040);; Protein processing in endoplasmic reticulum (ko04141);; Endocytosis (ko04144)	[O]	Posttranslational modification, protein turnover, chaperones	Hsp70 protein	Heat shock 70 kDa protein OS=Glycine max OX=3847 GN=HSP70 PE=3 SV=1	O	Posttranslational modification, protein turnover, chaperones	heat shock 70 kDa protein [Prunus persica]
Prupe.4G010100_v2.0.a1	407	380	426	181	226	266	7.32104	8.27709	7.05515	3.5818	4.2823	5.10161	1.8854e-06	-1.04168	down	[B]	Chromatin structure and dynamics	Cellular Component: RNA polymerase I transcription factor complex (GO:0000120);; Cellular Component: RNA polymerase I upstream activating factor complex (GO:0000500);; Molecular Function: protein binding (GO:0005515);; Cellular Component: cellular_component (GO:0005575);; Cellular Component: intracellular (GO:0005622);; Cellular Component: cell (GO:0005623);; Cellular Component: nucleus (GO:00056…	K15223|8.1e-193|pper:18778587|K15223 upstream activation factor subunit UAF30 | (RefSeq) RNA-binding protein 33	--	[K]	Transcription	SWIB/MDM2 domain	--	B	Chromatin structure and dynamics	hypothetical protein PRUPE_4G010100 [Prunus persica]
Prupe.6G249300_v2.0.a1	9055	6744	7699	2648	2499	2245	367.517	331.662	287.623	118.656	107.225	97.5728	7.54933e-45	-1.8569	down	--	--	Biological Process: response to chitin (GO:0010200);;	K14841|3.9e-06|obr:102706672|K14841 ribosome biogenesis protein NSA1 | (RefSeq) WD repeat-containing protein DDB_G0290555	--	[R]	General function prediction only	C2H2-type zinc finger	Zinc finger protein ZAT5 OS=Arabidopsis thaliana OX=3702 GN=ZAT5 PE=2 SV=1	S	Function unknown	zinc finger protein ZAT11 [Prunus persica]
Prupe.3G250200_v2.0.a1	903	493	449	194	253	239	78.271	51.6366	35.6467	18.4722	23.0739	22.0707	2.0088e-06	-1.51371	down	--	--	Cellular Component: integral component of membrane (GO:0016021);;	--	--	--	--	NADH-ubiquinone reductase complex 1 MLRQ subunit	--	S	Function unknown	uncharacterized protein LOC18782260 [Prunus persica]
Prupe.1G212100_v2.0.a1	380	578	578	79	76	130	3.5968	6.62873	5.03391	0.81692	0.755479	1.31665	5.09825e-12	-2.41354	down	[P]	Inorganic ion transport and metabolism	Biological Process: potassium ion transport (GO:0006813);; Molecular Function: potassium ion transmembrane transporter activity (GO:0015079);; Cellular Component: membrane (GO:0016020);; Cellular Component: integral component of membrane (GO:0016021);;	K03549|0.0e+00|pper:18794036|K03549 KUP system potassium uptake protein | (RefSeq) potassium transporter 5	--	--	--	K+ potassium transporter	Potassium transporter 5 OS=Arabidopsis thaliana OX=3702 GN=POT5 PE=1 SV=1	P	Inorganic ion transport and metabolism	potassium transporter 5 [Prunus persica]
Prupe.4G191600_v2.0.a1	2633	2580	3394	1576	1479	1251	75.7356	89.9287	89.8714	50.0623	44.9861	38.5299	4.73773e-11	-1.18781	down	--	--	Cellular Component: endoplasmic reticulum membrane (GO:0005789);; Cellular Component: plasma membrane (GO:0005886);; Biological Process: endoplasmic reticulum-plasma membrane tethering (GO:0061817);; Biological Process: endoplasmic reticulum membrane organization (GO:0090158);;	--	--	[U]	Intracellular trafficking, secretion, and vesicular transport	MSP (Major sperm protein) domain	Vesicle-associated protein 4-1 OS=Arabidopsis thaliana OX=3702 GN=PVA41 PE=2 SV=1	U	Intracellular trafficking, secretion, and vesicular transport	vesicle-associated protein 4-1 [Prunus persica]
Prupe.1G387000_v2.0.a1	2795	1513	3201	5500	5410	7395	39.8983	26.1711	42.0551	86.7002	81.6605	113.037	1.09952e-05	1.0579	up	[QV]	Secondary metabolites biosynthesis, transport and catabolism;; Defense mechanisms	Molecular Function: iron ion binding (GO:0005506);; Cellular Component: membrane (GO:0016020);; Cellular Component: integral component of membrane (GO:0016021);; Molecular Function: oxidoreductase activity, acting on paired donors, with incorporation or reduction of molecular oxygen, NAD(P)H as one donor, and incorporation of one atom of oxygen (GO:0016709);; Molecular Function: heme binding (GO:…	K23136|2.9e-179|gra:105769156|K23136 fraxetin 5-hydroxylase [EC:1.14.14.164] | (RefSeq) uncharacterized LOC105769156	--	[Q]	Secondary metabolites biosynthesis, transport and catabolism	Cytochrome P450	Cytochrome P450 82A3 OS=Glycine max OX=3847 GN=CYP82A3 PE=2 SV=1	Q	Secondary metabolites biosynthesis, transport and catabolism	cytochrome P450 CYP82D47 [Prunus persica]
Prupe.1G426400_v2.0.a1	2553	1709	3604	1031	1168	913	48.3903	39.248	62.8903	21.5867	23.4048	18.5378	3.97202e-10	-1.45859	down	[M]	Cell wall/membrane/envelope biogenesis	Molecular Function: catalytic activity (GO:0003824);;	K22419|9.2e-239|pper:18789471|K22419 Delta4-3-oxosteroid 5beta-reductase [EC:1.3.1.3] | (RefSeq) uncharacterized protein LOC18789471	--	--	--	NAD dependent epimerase/dehydratase family	3-oxo-Delta(4,5)-steroid 5-beta-reductase OS=Arabidopsis thaliana OX=3702 GN=VEP1 PE=1 SV=1	S	Function unknown	uncharacterized protein LOC18789471 [Prunus persica]
Prupe.6G042500_v2.0.a1	2090	1800	2628	1188	1000	1142	23.8191	24.8368	27.5157	14.9059	12.0148	13.9408	7.19809e-16	-1.1609	down	--	--	--	K09264|7.9e-17|ghi:107924817|K09264 MADS-box transcription factor, plant | (RefSeq) agamous-like MADS-box protein AGL21	--	[L]	Replication, recombination and repair	--	--	S	Function unknown	uncharacterized protein LOC18774318 isoform X1 [Prunus persica]
Prupe.1G260400_v2.0.a1	1157	858	599	64	409	66	20.048	18.0192	9.54804	1.21014	7.49912	1.20955	0.00475946	-1.68396	down	[R]	General function prediction only	Cellular Component: endoplasmic reticulum (GO:0005783);; Biological Process: auxin metabolic process (GO:0009850);; Molecular Function: IAA-Ala conjugate hydrolase activity (GO:0010179);; Molecular Function: hydrolase activity (GO:0016787);;	K14664|2.5e-245|pper:18789400|K14664 IAA-amino acid hydrolase [EC:3.5.1.-] | (RefSeq) IAA-amino acid hydrolase ILR1-like 1	--	--	--	Peptidase family M20/M25/M40	IAA-amino acid hydrolase ILR1-like 1 OS=Oryza sativa subsp. indica OX=39946 GN=ILL1 PE=2 SV=1	E	Amino acid transport and metabolism	IAA-amino acid hydrolase ILR1-like 1 [Prunus persica]
Prupe.4G139400_v2.0.a1	679	350	807	1499	1382	1589	14.454	9.23586	16.053	35.9451	31.7008	36.4827	1.99787e-05	1.05909	up	--	--	Molecular Function: ubiquitin-protein transferase activity (GO:0004842);; Cellular Component: nucleus (GO:0005634);; Biological Process: regulation of programmed cell death (GO:0043067);;	K19042|8.3e-199|pper:18778267|K19042 E3 ubiquitin-protein ligase BOI and related proteins [EC:2.3.2.27] | (RefSeq) probable BOI-related E3 ubiquitin-protein ligase 3	--	[O]	Posttranslational modification, protein turnover, chaperones	Zinc finger, C3HC4 type (RING finger)	Probable BOI-related E3 ubiquitin-protein ligase 3 OS=Arabidopsis thaliana OX=3702 GN=BRG3 PE=1 SV=1	S	Function unknown	probable BOI-related E3 ubiquitin-protein ligase 3 [Prunus persica]
Prupe.1G253200_v2.0.a1	997	1187	1257	456	514	470	27.2343	39.001	32.4324	13.257	14.3452	13.5321	1.75438e-11	-1.44319	down	--	--	Molecular Function: thiol-dependent ubiquitin-specific protease activity (GO:0004843);; Cellular Component: endosome (GO:0005768);; Cellular Component: membrane (GO:0016020);; Biological Process: protein deubiquitination (GO:0016579);; Biological Process: protein K63-linked deubiquitination (GO:0070536);;	K11866|5.1e-162|pmum:103321765|K11866 STAM-binding protein [EC:3.4.19.12] | (RefSeq) AMSH-like ubiquitin thioesterase 2 isoform X1	Endocytosis (ko04144)	[T]	Signal transduction mechanisms	JAB1/Mov34/MPN/PAD-1 ubiquitin protease	AMSH-like ubiquitin thioesterase 2 OS=Arabidopsis thaliana OX=3702 GN=AMSH2 PE=2 SV=1	S	Function unknown	AMSH-like ubiquitin thioesterase 2 isoform X1 [Prunus persica]
Prupe.1G541800_v2.0.a1	3269	3331	4013	1549	2081	2193	59.7104	73.7326	67.4842	31.2455	40.1864	42.9022	1.15001e-07	-1.06352	down	--	--	Cellular Component: Golgi membrane (GO:0000139);; Biological Process: carbohydrate metabolic process (GO:0005975);; Biological Process: plant-type secondary cell wall biogenesis (GO:0009834);; Biological Process: glucuronoxylan biosynthetic process (GO:0010417);; Molecular Function: galactosylgalactosylxylosylprotein 3-beta-glucuronosyltransferase activity (GO:0015018);; Cellular Component: integ…	K20869|1.3e-240|pper:18793857|K20869 putative beta-1,4-xylosyltransferase IRX9 [EC:2.4.2.-] | (RefSeq) probable beta-1,4-xylosyltransferase IRX9H	--	[O]	Posttranslational modification, protein turnover, chaperones	Glycosyltransferase family 43	Probable beta-1,4-xylosyltransferase IRX9H OS=Arabidopsis thaliana OX=3702 GN=IRX9H PE=2 SV=2	S	Function unknown	probable beta-1,4-xylosyltransferase IRX9H [Prunus persica]
Prupe.6G073300_v2.0.a1	64	27	46	106	218	209	0.696671	0.345592	0.456647	1.27231	2.51058	2.44163	0.000279662	1.53276	up	--	--	Molecular Function: transcription factor activity, sequence-specific DNA binding (GO:0003700);; Cellular Component: nucleus (GO:0005634);; Biological Process: regulation of transcription, DNA-templated (GO:0006355);; Molecular Function: sequence-specific DNA binding (GO:0043565);;	K14494|3.6e-49|ppp:112296036|K14494 DELLA protein | (RefSeq) DELLA protein GAI-like	Plant hormone signal transduction (ko04075)	--	--	GRAS domain family	Scarecrow-like protein 14 OS=Arabidopsis thaliana OX=3702 GN=SCL14 PE=1 SV=2	S	Function unknown	scarecrow-like protein 30 [Prunus persica]
Prupe.1G212500_v2.0.a1	10173	9939	11009	2850	3726	3204	74.4504	88.1396	74.1604	23.0311	28.8334	25.1104	4.99759e-30	-1.85934	down	--	--	Molecular Function: ubiquitin-protein transferase activity (GO:0004842);;	K08332|2.2e-58|gra:105777773|K08332 vacuolar protein 8 | (RefSeq) U-box domain-containing protein 44-like	--	--	--	U-box domain	U-box domain-containing protein 12 OS=Oryza sativa subsp. japonica OX=39947 GN=PUB12 PE=2 SV=1	S	Function unknown	U-box domain-containing protein 43 [Prunus persica]
Prupe.1G558100_v2.0.a1	12187	8849	10449	4437	5148	5296	497.337	437.543	392.513	199.929	222.126	231.426	1.88567e-28	-1.28281	down	--	--	Biological Process: lipid transport (GO:0006869);; Molecular Function: lipid binding (GO:0008289);;	--	--	--	--	Probable lipid transfer	Non-specific lipid-transfer protein-like protein At5g64080 OS=Arabidopsis thaliana OX=3702 GN=At5g64080 PE=2 SV=1	U	Intracellular trafficking, secretion, and vesicular transport	non-specific lipid-transfer protein-like protein At5g64080 [Prunus dulcis]
Prupe.1G128200_v2.0.a1	3409	1644	2655	4836	14197	7216	158.986	92.889	113.947	249.02	700.104	360.394	0.000813027	1.38425	up	--	--	Molecular Function: protein phosphatase inhibitor activity (GO:0004864);; Cellular Component: nucleus (GO:0005634);; Cellular Component: cytoplasm (GO:0005737);; Biological Process: defense response (GO:0006952);; Biological Process: response to biotic stimulus (GO:0009607);; Biological Process: abscisic acid-activated signaling pathway (GO:0009738);; Molecular Function: abscisic acid binding (GO…	--	--	--	--	Pathogenesis-related protein Bet v 1 family	Major strawberry allergen Fra a 1.08 OS=Fragaria ananassa OX=3747 GN=Fra a 1.08 PE=1 SV=1	S	Function unknown	major allergen Pru ar 1 [Prunus persica]
Prupe.7G068100_v2.0.a1	8701	6372	7366	2886	3894	3592	975.047	865.229	759.891	357.086	461.406	431.015	8.22063e-17	-1.30466	down	--	--	Cellular Component: integral component of membrane (GO:0016021);;	--	--	--	--	--	--	--	--	hypothetical protein PRUPE_7G068100 [Prunus persica]
Prupe.1G512000_v2.0.a1	7539	4847	6911	10299	34000	27646	24.9867	19.4656	21.0855	37.6968	119.18	98.1424	0.000253904	1.48423	up	[I]	Lipid transport and metabolism	Molecular Function: acetyl-CoA carboxylase activity (GO:0003989);; Molecular Function: ATP binding (GO:0005524);; Biological Process: fatty acid biosynthetic process (GO:0006633);; Molecular Function: metal ion binding (GO:0046872);;	K11262|0.0e+00|pper:18789357|K11262 acetyl-CoA carboxylase / biotin carboxylase 1 [EC:6.4.1.2 6.3.4.14 2.1.3.15] | (RefSeq) acetyl-CoA carboxylase 1	Fatty acid biosynthesis (ko00061);; Pyruvate metabolism (ko00620);; Propanoate metabolism (ko00640);; Fatty acid metabolism (ko01212)	[I]	Lipid transport and metabolism	Acetyl-CoA carboxylase, central region	Acetyl-CoA carboxylase 1 OS=Arabidopsis thaliana OX=3702 GN=ACC1 PE=1 SV=1	I	Lipid transport and metabolism	acetyl-CoA carboxylase 1 [Prunus persica]
Prupe.3G236100_v2.0.a1	1571	1305	1465	932	499	582	19.6686	19.9072	16.6828	12.9197	6.54573	7.53714	2.07908e-05	-1.24503	down	--	--	Biological Process: protein localization (GO:0008104);; Biological Process: protein transport (GO:0015031);;	K19476|0.0e+00|pper:18782520|K19476 vacuolar protein sorting-associated protein IST1 | (RefSeq) uncharacterized protein LOC18782520	Endocytosis (ko04144)	[Z]	Cytoskeleton	Regulator of Vps4 activity in the MVB pathway	--	S	Function unknown	uncharacterized protein LOC18782520 [Prunus persica]
Prupe.2G311400_v2.0.a1	13039	18426	24345	4113	4243	4548	146.116	250.221	251.146	50.8879	50.2713	54.5742	1.05347e-17	-2.21896	down	--	--	Molecular Function: cyclin-dependent protein serine/threonine kinase activity (GO:0004693);; Molecular Function: ATP binding (GO:0005524);; Cellular Component: nucleus (GO:0005634);; Biological Process: protein phosphorylation (GO:0006468);; Biological Process: regulation of cell cycle (GO:0051726);;	--	--	[R]	General function prediction only	Protein kinase domain	Probable plastid-lipid-associated protein 14, chloroplastic OS=Arabidopsis thaliana OX=3702 GN=PAP14 PE=1 SV=1	T	Signal transduction mechanisms	probable plastid-lipid-associated protein 14, chloroplastic [Prunus persica]
Prupe.1G172900_v2.0.a1	9166	7349	8037	4236	4423	4327	546.232	530.695	440.853	278.715	278.698	276.112	2.52631e-25	-1.12999	down	--	--	Molecular Function: cysteine-type endopeptidase inhibitor activity (GO:0004869);;	K13899|9.2e-52|pxb:103966697|K13899 cystatin-C | (RefSeq) cysteine proteinase inhibitor B-like	--	--	--	Aspartic acid proteinase inhibitor	Cysteine proteinase inhibitor B OS=Helianthus annuus OX=4232 PE=1 SV=1	O	Posttranslational modification, protein turnover, chaperones	cysteine proteinase inhibitor B [Prunus persica]
Prupe.5G109000_v2.0.a1	21677	22533	32160	13125	14588	10913	914.424	1151.82	1248.82	611.378	650.678	492.941	9.03655e-08	-1.15862	down	--	--	Cellular Component: integral component of membrane (GO:0016021);;	--	--	--	--	--	--	S	Function unknown	hypothetical protein PRUPE_5G109000 [Prunus persica]
Prupe.8G109000_v2.0.a1	3010	2785	3981	1855	2041	1530	20.4485	22.9249	24.8961	13.9125	14.659	11.1332	8.06444e-08	-1.03312	down	[R]	General function prediction only	Biological Process: signal transduction (GO:0007165);; Molecular Function: ADP binding (GO:0043531);;	K00695|2.0e-166|mtr:MTR_6g478030|K00695 sucrose synthase [EC:2.4.1.13] | (RefSeq) sucrose synthase	Starch and sucrose metabolism (ko00500)	--	--	TIR domain	TMV resistance protein N OS=Nicotiana glutinosa OX=35889 GN=N PE=1 SV=1	S	Function unknown	TMV resistance protein N isoform X1 [Prunus persica]
Prupe.3G035000_v2.0.a1	1463	1007	753	477	346	291	93.0842	77.6418	44.0996	33.48	23.2205	19.7994	3.30762e-06	-1.59936	down	--	--	Biological Process: response to auxin (GO:0009733);;	K07441|2.0e-08|sind:105162010|K07441 beta-1,4-N-acetylglucosaminyltransferase [EC:2.4.1.141] | (RefSeq) UDP-N-acetylglucosamine transferase subunit ALG14 homolog	N-Glycan biosynthesis (ko00510);; Various types of N-glycan biosynthesis (ko00513)	--	--	Auxin responsive protein	Auxin-responsive protein SAUR78 OS=Arabidopsis thaliana OX=3702 GN=SAUR78 PE=1 SV=1	S	Function unknown	auxin-responsive protein SAUR50 [Prunus persica]
Prupe.6G052400_v2.0.a1	3004	2232	2681	584	1286	1307	31.5994	28.6911	26.379	6.92182	14.6356	15.099	1.51057e-05	-1.41584	down	[T]	Signal transduction mechanisms	Molecular Function: protein kinase activity (GO:0004672);; Molecular Function: ATP binding (GO:0005524);; Cellular Component: integral component of membrane (GO:0016021);;	K00924|4.1e-35|nto:104090210|K00924 kinase [EC:2.7.1.-] | (RefSeq) receptor-like protein kinase HSL1 isoform X1	--	--	--	Protein tyrosine and serine/threonine kinase	Protein MALE DISCOVERER 1 OS=Arabidopsis thaliana OX=3702 GN=MDIS1 PE=1 SV=1	T	Signal transduction mechanisms	probable inactive receptor-like protein kinase At3g56050 [Prunus persica]
Prupe.6G079800_v2.0.a1	781	602	1003	225	500	418	9.01784	8.42189	10.6623	2.85962	6.10064	5.16312	0.000687142	-1.16229	down	[O]	Posttranslational modification, protein turnover, chaperones	Molecular Function: ATP binding (GO:0005524);; Cellular Component: cytoplasm (GO:0005737);; Biological Process: response to unfolded protein (GO:0006986);; Molecular Function: ATPase activity (GO:0016887);; Molecular Function: heat shock protein binding (GO:0031072);; Biological Process: cellular response to unfolded protein (GO:0034620);; Biological Process: protein refolding (GO:0042026);; Mole…	K03283|0.0e+00|pper:18773252|K03283 heat shock 70kDa protein 1/2/6/8 | (RefSeq) heat shock cognate 70 kDa protein 2	Spliceosome (ko03040);; Protein processing in endoplasmic reticulum (ko04141);; Endocytosis (ko04144)	[O]	Posttranslational modification, protein turnover, chaperones	Hsp70 protein	Heat shock cognate 70 kDa protein OS=Petunia hybrida OX=4102 GN=HSP70 PE=2 SV=1	O	Posttranslational modification, protein turnover, chaperones	heat shock cognate 70 kDa protein 2 [Prunus persica]
Prupe.1G152100_v2.0.a1	41804	25681	27798	8078	7740	9443	713.402	531.061	436.678	152.22	139.667	172.569	4.66079e-28	-2.0659	down	--	--	Molecular Function: aspartic-type endopeptidase activity (GO:0004190);; Biological Process: proteolysis (GO:0006508);; Biological Process: protein catabolic process (GO:0030163);;	K22683|1.7e-20|cpap:110824191|K22683 aspartyl protease family protein [EC:3.4.23.-] | (RefSeq) aspartyl protease family protein 2	--	[O]	Posttranslational modification, protein turnover, chaperones	Xylanase inhibitor C-terminal	Probable aspartic proteinase GIP2 OS=Nicotiana benthamiana OX=4100 GN=GIP2 PE=1 SV=1	O	Posttranslational modification, protein turnover, chaperones	basic 7S globulin [Prunus persica]
Prupe.3G063500_v2.0.a1	5468	3883	6751	2048	2326	2962	164.864	141.892	187.393	68.1693	74.1522	95.6342	1.27953e-11	-1.29637	down	[G]	Carbohydrate transport and metabolism	Molecular Function: water channel activity (GO:0015250);; Cellular Component: integral component of membrane (GO:0016021);;	K09873|1.1e-131|pper:18783141|K09873 aquaporin TIP | (RefSeq) aquaporin TIP2-1	--	[G]	Carbohydrate transport and metabolism	Major intrinsic protein	Aquaporin TIP2-1 OS=Arabidopsis thaliana OX=3702 GN=TIP2-1 PE=1 SV=2	G	Carbohydrate transport and metabolism	aquaporin TIP2-1 [Prunus persica]
Prupe.1G384400_v2.0.a1	87	83	107	44	49	24	3.44839	4.00741	3.91672	1.92272	2.06129	1.01825	0.00115401	-1.29296	down	--	--	Molecular Function: calcium ion binding (GO:0005509);;	K13448|1.4e-104|pper:18793566|K13448 calcium-binding protein CML | (RefSeq) probable calcium-binding protein CML41	Plant-pathogen interaction (ko04626)	[T]	Signal transduction mechanisms	EF-hand domain pair	Probable calcium-binding protein CML41 OS=Arabidopsis thaliana OX=3702 GN=CML41 PE=2 SV=2	DTZ	Cell cycle control, cell division, chromosome partitioning;; Signal transduction mechanisms;; Cytoskeleton	probable calcium-binding protein CML41 [Prunus persica]
Prupe.6G185100_v2.0.a1	2151	1974	2470	939	1103	983	227.468	252.931	240.44	109.662	123.329	111.263	8.76577e-24	-1.32667	down	--	--	Cellular Component: plasma membrane (GO:0005886);;	--	--	--	--	Cysteine-rich TM module stress tolerance	--	--	--	hypothetical protein PRUPE_6G185100 [Prunus persica]
Prupe.5G128100_v2.0.a1	1438	1292	1646	2001	4915	4218	14.6521	15.7635	15.6792	22.9278	52.7909	46.243	0.00408845	1.02654	up	--	--	Cellular Component: integral component of plasma membrane (GO:0005887);; Molecular Function: oligopeptide transmembrane transporter activity (GO:0035673);;	--	--	[T]	Signal transduction mechanisms	OPT oligopeptide transporter protein	Oligopeptide transporter 7 OS=Arabidopsis thaliana OX=3702 GN=OPT7 PE=2 SV=1	S	Function unknown	oligopeptide transporter 7 isoform X1 [Prunus persica]
Prupe.6G085300_v2.0.a1	294	272	467	836	1274	746	6.864	7.69905	10.051	21.5829	31.5078	18.6867	0.000211152	1.17434	up	--	--	--	--	--	--	--	Protein of unknown function (DUF1635)	--	S	Function unknown	uncharacterized protein LOC18772719 [Prunus persica]
Prupe.1G128300_v2.0.a1	380	95	105	241	4124	1203	17.7085	5.35078	4.49851	12.3955	203.361	60.0423	0.00458372	1.77769	up	--	--	Molecular Function: protein phosphatase inhibitor activity (GO:0004864);; Cellular Component: nucleus (GO:0005634);; Cellular Component: cytoplasm (GO:0005737);; Biological Process: defense response (GO:0006952);; Biological Process: response to biotic stimulus (GO:0009607);; Biological Process: abscisic acid-activated signaling pathway (GO:0009738);; Molecular Function: abscisic acid binding (GO…	K05387|8.9e-15|peq:110030824|K05387 glutamate receptor, ionotropic, plant | (RefSeq) LOW QUALITY PROTEIN: glutamate receptor 2.3-like	--	--	--	Pathogenesis-related protein Bet v 1 family	Major strawberry allergen Fra a 1.08 OS=Fragaria ananassa OX=3747 GN=Fra a 1.08 PE=1 SV=1	S	Function unknown	major allergen Pru ar 1 [Prunus persica]
Prupe.5G097700_v2.0.a1	70685	70994	93837	30558	40845	35575	1017.76	1238.04	1243.75	488.236	623.724	550.397	2.41737e-13	-1.32656	down	[IQ]	Lipid transport and metabolism;; Secondary metabolites biosynthesis, transport and catabolism	Biological Process: fatty acid metabolic process (GO:0006631);; Molecular Function: medium-chain fatty acid-CoA ligase activity (GO:0031956);;	K22133|4.5e-294|pper:18775685|K22133 oxalate---CoA ligase [EC:6.2.1.8] | (RefSeq) oxalate--CoA ligase	Glyoxylate and dicarboxylate metabolism (ko00630)	[I]	Lipid transport and metabolism	AMP-binding enzyme	Oxalate--CoA ligase OS=Arabidopsis thaliana OX=3702 GN=AAE3 PE=1 SV=1	IQ	Lipid transport and metabolism;; Secondary metabolites biosynthesis, transport and catabolism	oxalate--CoA ligase [Prunus persica]
Prupe.6G330400_v2.0.a1	1378	1633	2012	1120	457	362	34.9519	50.1887	46.9724	31.3665	12.2406	9.82593	0.003461	-1.34631	down	[S]	Function unknown	Cellular Component: integral component of membrane (GO:0016021);;	--	--	--	--	TPM domain	UPF0603 protein At1g54780, chloroplastic OS=Arabidopsis thaliana OX=3702 GN=At1g54780 PE=1 SV=1	S	Function unknown	UPF0603 protein At1g54780, chloroplastic [Prunus persica]
Prupe.3G096400_v2.0.a1	100	53	54	139	165	245	2.70571	1.723	1.34049	4.15772	4.70858	7.1018	0.00773509	1.06569	up	--	--	Molecular Function: regulatory region nucleic acid binding (GO:0001067);; Molecular Function: molecular_function (GO:0003674);; Molecular Function: nucleic acid binding (GO:0003676);; Molecular Function: DNA binding (GO:0003677);; Molecular Function: transcription factor activity, sequence-specific DNA binding (GO:0003700);; Molecular Function: binding (GO:0005488);; Cellular Component: cellular_…	--	--	--	--	--	Zinc finger protein 1 OS=Arabidopsis thaliana OX=3702 GN=ZFP1 PE=2 SV=1	S	Function unknown	LOW QUALITY PROTEIN: zinc finger protein 1 [Prunus persica]
Prupe.5G005000_v2.0.a1	193	172	183	108	83	84	4.49435	4.86081	3.92345	2.76723	2.0483	2.08878	3.28955e-06	-1.16323	down	[M]	Cell wall/membrane/envelope biogenesis	Molecular Function: oxidoreductase activity (GO:0016491);; Molecular Function: oxidoreductase activity, acting on the CH-OH group of donors, NAD or NADP as acceptor (GO:0016616);;	K09753|2.2e-65|smo:SELMODRAFT_450552|K09753 cinnamoyl-CoA reductase [EC:1.2.1.44] | (RefSeq) CCR1-2; cinnamoyl-CoA reductase	Phenylpropanoid biosynthesis (ko00940)	[V]	Defense mechanisms	NAD dependent epimerase/dehydratase family	Cinnamoyl-CoA reductase 2 OS=Arabidopsis thaliana OX=3702 GN=CCR2 PE=1 SV=1	M	Cell wall/membrane/envelope biogenesis	cinnamoyl-CoA reductase 2 [Prunus persica]
Prupe.2G277900_v2.0.a1	308	109	211	309	3969	3020	3.60408	1.54891	2.27448	3.99453	49.2307	37.9247	0.000138301	2.20858	up	[G]	Carbohydrate transport and metabolism	Molecular Function: sucrose alpha-glucosidase activity (GO:0004575);; Biological Process: carbohydrate metabolic process (GO:0005975);; Cellular Component: integral component of membrane (GO:0016021);;	K01193|0.0e+00|pper:18784736|K01193 beta-fructofuranosidase [EC:3.2.1.26] | (RefSeq) acid beta-fructofuranosidase 1, vacuolar	Galactose metabolism (ko00052);; Starch and sucrose metabolism (ko00500)	[G]	Carbohydrate transport and metabolism	Glycosyl hydrolases family 32 N-terminal domain	Acid beta-fructofuranosidase 1, vacuolar OS=Rosa hybrid cultivar OX=128735 PE=1 SV=1	G	Carbohydrate transport and metabolism	acid beta-fructofuranosidase 1, vacuolar [Prunus persica]
Prupe.4G197000_v2.0.a1	424	340	418	33	78	121	5.17601	5.0239	4.68913	0.434144	0.994197	1.58023	2.20796e-07	-2.191	down	--	--	Cellular Component: cytoplasm (GO:0005737);; Molecular Function: indole-3-acetic acid amido synthetase activity (GO:0010279);; Molecular Function: acid-amino acid ligase activity (GO:0016881);;	K14487|0.0e+00|pper:18781401|K14487 auxin responsive GH3 gene family | (RefSeq) indole-3-acetic acid-amido synthetase GH3.6	Plant hormone signal transduction (ko04075)	--	--	GH3 auxin-responsive promoter	Indole-3-acetic acid-amido synthetase GH3.6 OS=Arabidopsis thaliana OX=3702 GN=GH3.6 PE=1 SV=1	S	Function unknown	indole-3-acetic acid-amido synthetase GH3.6 [Prunus persica]
Prupe.5G143600_v2.0.a1	7554	8857	12102	4078	4017	4583	100.436	142.681	148.297	59.8918	56.4951	65.7306	4.62354e-10	-1.34625	down	--	--	Biological Process: cytokinesis by cell plate formation (GO:0000911);;	--	--	--	--	--	Coiled-coil domain-containing protein SCD2 OS=Arabidopsis thaliana OX=3702 GN=SCD2 PE=1 SV=1	S	Function unknown	coiled-coil domain-containing protein SCD2 isoform X1 [Prunus persica]
Prupe.6G054500_v2.0.a1	50639	45398	55436	24400	23929	23523	1016.67	1104.46	1024.53	540.958	507.986	505.73	5.54091e-41	-1.28738	down	[T]	Signal transduction mechanisms	Molecular Function: protein serine/threonine phosphatase activity (GO:0004722);; Molecular Function: magnesium-dependent protein serine/threonine phosphatase activity (GO:0004724);; Molecular Function: metal ion binding (GO:0046872);;	K17506|1.8e-196|pavi:110758734|K17506 protein phosphatase 1L [EC:3.1.3.16] | (RefSeq) probable protein phosphatase 2C 25	--	[T]	Signal transduction mechanisms	Protein phosphatase 2C	Probable protein phosphatase 2C 25 OS=Arabidopsis thaliana OX=3702 GN=At2g30020 PE=1 SV=1	T	Signal transduction mechanisms	probable protein phosphatase 2C 25 [Prunus persica]
Prupe.3G099500_v2.0.a1	12	9	18	62	90	55	0.475162	0.417557	0.651954	2.68821	3.76315	2.30792	1.77268e-05	1.86915	up	--	--	Molecular Function: protein serine/threonine kinase activity (GO:0004674);; Cellular Component: plasma membrane (GO:0005886);; Biological Process: protein phosphorylation (GO:0006468);; Biological Process: cell surface receptor signaling pathway (GO:0007166);;	K23544|2.1e-15|brp:103842861|K23544 serine incorporator 1/3 | (RefSeq) serine incorporator 3	--	[T]	Signal transduction mechanisms	Protein tyrosine and serine/threonine kinase	Non-functional pseudokinase ZED1 OS=Arabidopsis thaliana OX=3702 GN=ZED1 PE=1 SV=1	T	Signal transduction mechanisms	hypothetical protein PRUPE_3G099500 [Prunus persica]
Prupe.8G083100_v2.0.a1	101467	86193	112558	48664	45082	45114	1049.45	1080.24	1071.64	555.803	493.034	499.667	9.80192e-48	-1.31889	down	[E]	Amino acid transport and metabolism	Biological Process: arginine catabolic process (GO:0006527);; Biological Process: spermidine biosynthetic process (GO:0008295);; Molecular Function: arginine decarboxylase activity (GO:0008792);; Biological Process: response to cold (GO:0009409);; Biological Process: putrescine biosynthetic process from arginine (GO:0033388);;	K01583|0.0e+00|pper:18766643|K01583 arginine decarboxylase [EC:4.1.1.19] | (RefSeq) arginine decarboxylase	Arginine and proline metabolism (ko00330)	--	--	Pyridoxal-dependent decarboxylase, pyridoxal binding domain	Arginine decarboxylase OS=Glycine max OX=3847 PE=2 SV=1	E	Amino acid transport and metabolism	arginine decarboxylase [Prunus persica]
Prupe.1G442500_v2.0.a1	74	54	115	313	543	239	0.723864	0.629927	1.03438	3.37996	5.61165	2.50028	2.30559e-05	1.72806	up	[M]	Cell wall/membrane/envelope biogenesis	Molecular Function: protein serine/threonine kinase activity (GO:0004674);; Molecular Function: calcium ion binding (GO:0005509);; Molecular Function: ATP binding (GO:0005524);; Cellular Component: plasma membrane (GO:0005886);; Biological Process: protein phosphorylation (GO:0006468);; Biological Process: cell surface receptor signaling pathway (GO:0007166);; Cellular Component: integral compone…	K23544|1.9e-115|brp:103842861|K23544 serine incorporator 1/3 | (RefSeq) serine incorporator 3	--	--	--	Protein kinase domain	Wall-associated receptor kinase 2 OS=Arabidopsis thaliana OX=3702 GN=WAK2 PE=1 SV=1	T	Signal transduction mechanisms	putative wall-associated receptor kinase-like 16 isoform X1 [Prunus persica]
Prupe.7G100400_v2.0.a1	95	52	62	118	398	485	2.09653	1.38851	1.27083	2.9015	9.36238	11.5696	0.00141669	1.62361	up	--	--	Biological Process: proteolysis (GO:0006508);; Molecular Function: serine-type peptidase activity (GO:0008236);; Molecular Function: dipeptidyl-peptidase activity (GO:0008239);;	K01285|5.5e-184|pper:18771625|K01285 lysosomal Pro-X carboxypeptidase [EC:3.4.16.2] | (RefSeq) lysosomal Pro-X carboxypeptidase	--	[OR]	Posttranslational modification, protein turnover, chaperones;; General function prediction only	Serine carboxypeptidase S28	Probable serine protease EDA2 OS=Arabidopsis thaliana OX=3702 GN=EDA2 PE=2 SV=2	S	Function unknown	hypothetical protein PRUPE_7G100400 [Prunus persica]
Prupe.2G182800_v2.0.a1	4499	4295	4349	756	1172	1581	79.904	92.2781	70.6655	14.6752	21.8224	29.8654	1.30643e-12	-2.00746	down	--	--	Molecular Function: transcription factor activity, sequence-specific DNA binding (GO:0003700);; Cellular Component: nucleus (GO:0005634);; Biological Process: regulation of transcription, DNA-templated (GO:0006355);; Molecular Function: sequence-specific DNA binding (GO:0043565);;	K09060|6.9e-232|pper:18784774|K09060 plant G-box-binding factor | (RefSeq) common plant regulatory factor 1	--	--	--	G-box binding protein MFMR	Common plant regulatory factor 1 OS=Petroselinum crispum OX=4043 GN=CPRF1 PE=2 SV=1	K	Transcription	common plant regulatory factor 1 [Prunus persica]
Prupe.4G221600_v2.0.a1	95	64	91	38	29	11	3.98809	3.25867	3.51852	1.76131	1.30076	0.470614	0.0019846	-1.52186	down	--	--	--	--	--	--	--	--	--	S	Function unknown	uncharacterized protein LOC18779366 [Prunus persica]
Prupe.4G036900_v2.0.a1	257	95	96	40	61	67	2.95451	1.31353	1.00748	0.50082	0.730669	0.82013	0.00606025	-1.3279	down	--	--	Molecular Function: molecular_function (GO:0003674);; Molecular Function: binding (GO:0005488);; Molecular Function: protein binding (GO:0005515);; Cellular Component: cellular_component (GO:0005575);; Cellular Component: intracellular (GO:0005622);; Cellular Component: cell (GO:0005623);; Cellular Component: nucleus (GO:0005634);; Cellular Component: nucleoplasm (GO:0005654);; Molecular Function…	K13177|2.2e-11|bpg:Bathy05g05020|K13177 ATP-dependent RNA helicase DDX1 [EC:3.6.4.13] | (RefSeq) ATP-dependent RNA helicase DDX1	--	[A]	RNA processing and modification	AAA domain	--	S	Function unknown	heterogeneous nuclear ribonucleoprotein U-like protein 1 [Prunus persica]
Prupe.2G306200_v2.0.a1	3869	3431	4473	1395	2130	2066	124.671	133.983	132.673	49.6391	72.5529	71.2941	5.75427e-10	-1.25478	down	--	--	Molecular Function: motor activity (GO:0003774);; Cellular Component: myosin complex (GO:0016459);;	--	--	--	--	Unconventional myosin tail, actin- and lipid-binding	--	S	Function unknown	myosin ID heavy chain [Prunus persica]
Prupe.4G011000_v2.0.a1	4681	4173	5608	2067	2315	2335	164.231	177.393	181.12	80.0524	85.8903	87.7133	8.43472e-31	-1.30996	down	--	--	Biological Process: protein folding (GO:0006457);; Cellular Component: plasmodesma (GO:0009506);; Molecular Function: chaperone binding (GO:0051087);;	--	--	--	--	BAG domain	BAG family molecular chaperone regulator 5, mitochondrial OS=Arabidopsis thaliana OX=3702 GN=BAG5 PE=1 SV=1	S	Function unknown	BAG family molecular chaperone regulator 5, mitochondrial [Prunus persica]
Prupe.5G176400_v2.0.a1	36928	36705	51753	19440	14291	17149	321.303	386.987	414.502	186.783	131.483	159.776	6.56136e-14	-1.47272	down	[G]	Carbohydrate transport and metabolism	Molecular Function: catalytic activity (GO:0003824);; Cellular Component: cytoplasm (GO:0005737);; Cellular Component: cytosol (GO:0005829);;	K16055|0.0e+00|pper:18776343|K16055 trehalose 6-phosphate synthase/phosphatase [EC:2.4.1.15 3.1.3.12] | (RefSeq) probable alpha,alpha-trehalose-phosphate synthase [UDP-forming] 9	Starch and sucrose metabolism (ko00500)	[G]	Carbohydrate transport and metabolism	Glycosyltransferase family 20	Probable alpha,alpha-trehalose-phosphate synthase [UDP-forming] 9 OS=Arabidopsis thaliana OX=3702 GN=TPS9 PE=2 SV=1	G	Carbohydrate transport and metabolism	probable alpha,alpha-trehalose-phosphate synthase [UDP-forming] 9 [Prunus persica]
Prupe.3G204700_v2.0.a1	187	108	197	468	471	433	5.11645	3.59736	4.98594	14.1985	13.6802	12.7389	8.60494e-11	1.25108	up	--	--	Cellular Component: cellular_component (GO:0005575);; Cellular Component: cell-cell junction (GO:0005911);; Biological Process: biological_process (GO:0008150);; Biological Process: positive regulation of cell proliferation (GO:0008284);; Cellular Component: plasmodesma (GO:0009506);; Cellular Component: cell junction (GO:0030054);; Biological Process: regulation of cell proliferation (GO:0042127…	--	--	--	--	F-box associated domain	F-box protein At3g07870 OS=Arabidopsis thaliana OX=3702 GN=At3g07870 PE=2 SV=1	S	Function unknown	hypothetical protein PRUPE_3G204700 [Prunus persica]
Prupe.1G520100_v2.0.a1	329	113	199	1311	2134	2470	5.10445	2.11038	2.83352	22.5055	35.0701	41.1047	1.58879e-14	2.70918	up	--	--	Molecular Function: UDP-glycosyltransferase activity (GO:0008194);; Cellular Component: intracellular membrane-bounded organelle (GO:0043231);; Molecular Function: quercetin 3-O-glucosyltransferase activity (GO:0080043);; Molecular Function: quercetin 7-O-glucosyltransferase activity (GO:0080044);;	K22706|1.1e-206|pper:18788923|K22706 (R)-mandelonitrile beta-glucosyltransferase [EC:2.4.1.354] | (RefSeq) 7-deoxyloganetin glucosyltransferase	Cyanoamino acid metabolism (ko00460)	[GC]	Carbohydrate transport and metabolism;; Energy production and conversion	UDP-glucoronosyl and UDP-glucosyl transferase	7-deoxyloganetin glucosyltransferase OS=Gardenia jasminoides OX=114476 GN=UGT85A24 PE=1 SV=1	S	Function unknown	7-deoxyloganetin glucosyltransferase [Prunus persica]
Prupe.6G031100_v2.0.a1	7273	5699	6199	2468	2193	1614	520.071	493.72	408.037	194.833	165.791	123.534	8.3585e-17	-1.76338	down	--	--	--	K10523|1.2e-09|aip:107606421|K10523 speckle-type POZ protein | (RefSeq) BTB/POZ domain-containing protein At1g55760	--	--	--	--	--	S	Function unknown	heavy metal-associated isoprenylated plant protein 47 [Prunus persica]
Prupe.1G470400_v2.0.a1	385	285	226	148	207	111	11.8369	10.5936	6.38461	5.01947	6.70956	3.64788	0.00654469	-1.05145	down	--	--	Cellular Component: integral component of membrane (GO:0016021);;	--	--	--	--	--	--	S	Function unknown	uncharacterized protein LOC18792419 [Prunus persica]
Prupe.5G102800_v2.0.a1	8580	7408	9414	3646	4558	3452	138.841	145.263	140.223	65.1418	77.9887	59.8161	1.95488e-17	-1.31567	down	--	--	Biological Process: protein homooligomerization (GO:0051260);;	--	--	[R]	General function prediction only	BTB/POZ domain	BTB/POZ domain-containing protein At5g41330 OS=Arabidopsis thaliana OX=3702 GN=At5g41330 PE=2 SV=1	S	Function unknown	hypothetical protein PRUPE_5G102800 [Prunus persica]
Prupe.2G319500_v2.0.a1	6415	6159	7698	3205	4262	4022	140.013	162.89	154.654	77.2361	98.3422	94.0055	1.40754e-09	-1.02157	down	--	--	Cellular Component: nucleus (GO:0005634);;	K11805|2.1e-199|pmum:103333561|K11805 DDB1- and CUL4-associated factor 7 | (RefSeq) protein TRANSPARENT TESTA GLABRA 1 isoform X1	--	[S]	Function unknown	WD domain, G-beta repeat	Protein TRANSPARENT TESTA GLABRA 1 OS=Arabidopsis thaliana OX=3702 GN=TTG1 PE=1 SV=1	S	Function unknown	protein TRANSPARENT TESTA GLABRA 1 isoform X1 [Prunus persica]
Prupe.7G229500_v2.0.a1	6622	4711	6130	3059	3397	2536	828.644	714.388	706.139	422.657	449.506	339.763	2.4102e-13	-1.14294	down	--	--	Cellular Component: integral component of membrane (GO:0016021);;	--	--	--	--	Arabinogalactan peptide	Arabinogalactan protein 20 OS=Arabidopsis thaliana OX=3702 GN=AGP20 PE=1 SV=1	S	Function unknown	hypothetical protein PRUPE_7G229500 [Prunus persica]
Prupe.7G253500_v2.0.a1	379	355	344	192	78	57	4.81053	5.46022	4.00317	2.684	1.04218	0.765242	0.000848291	-1.59684	down	[F]	Nucleotide transport and metabolism	Molecular Function: adenylate kinase activity (GO:0004017);; Molecular Function: cytidylate kinase activity (GO:0004127);; Molecular Function: nucleoside diphosphate kinase activity (GO:0004550);; Molecular Function: ATP binding (GO:0005524);; Cellular Component: cytoplasm (GO:0005737);; Biological Process: purine nucleotide metabolic process (GO:0006163);; Biological Process: nucleoside diphosph…	K00939|0.0e+00|pper:18771366|K00939 adenylate kinase [EC:2.7.4.3] | (RefSeq) adenylate kinase 5, chloroplastic	Purine metabolism (ko00230);; Thiamine metabolism (ko00730)	[F]	Nucleotide transport and metabolism	Adenylate kinase	Adenylate kinase 5, chloroplastic OS=Arabidopsis thaliana OX=3702 GN=At5g35170 PE=1 SV=1	F	Nucleotide transport and metabolism	hypothetical protein PRUPE_7G253500 [Prunus persica]
Prupe.3G216200_v2.0.a1	117	135	95	569	1038	445	4.052	5.70011	3.02203	21.9338	38.2978	16.631	9.15889e-07	2.00022	up	--	--	--	--	--	--	--	--	--	--	--	uncharacterized protein LOC109947801 [Prunus persica]
Prupe.7G255500_v2.0.a1	5041	3286	3945	3082	1566	1498	270.358	213.518	194.748	182.527	88.7697	86.0129	0.00167455	-1.09905	down	#N/A	#N/A	#N/A	#N/A	#N/A	#N/A	#N/A	#N/A	#N/A	#N/A	#N/A	#N/A
Prupe.4G187400_v2.0.a1	285	276	320	113	21	24	4.78977	5.50717	5.26218	2.38578	0.50202	0.83275	0.000755511	-1.90447	down	[O]	Posttranslational modification, protein turnover, chaperones	Molecular Function: peptidyl-prolyl cis-trans isomerase activity (GO:0003755);;	--	--	--	--	Cyclophilin type peptidyl-prolyl cis-trans isomerase/CLD	Peptidyl-prolyl cis-trans isomerase CYP37, chloroplastic OS=Arabidopsis thaliana OX=3702 GN=CYP37 PE=1 SV=3	O	Posttranslational modification, protein turnover, chaperones	peptidyl-prolyl cis-trans isomerase CYP37, chloroplastic isoform X1 [Prunus persica]
Prupe.1G261500_v2.0.a1	3447	1733	2635	6899	5464	5932	111.08	67.66	78.1685	245.493	186.191	204.712	4.05955e-06	1.00403	up	[TK]	Signal transduction mechanisms;; Transcription	Biological Process: phosphorelay signal transduction system (GO:0000160);;	K14492|2.7e-113|pper:18792524|K14492 two-component response regulator ARR-A family | (RefSeq) two-component response regulator ARR5	Plant hormone signal transduction (ko04075)	[K]	Transcription	Response regulator receiver domain	Two-component response regulator ARR3 OS=Arabidopsis thaliana OX=3702 GN=ARR3 PE=1 SV=1	T	Signal transduction mechanisms	two-component response regulator ARR5 [Prunus persica]
Prupe.5G034700_v2.0.a1	3124	3027	2696	1269	848	1156	192.253	225.742	152.697	86.185	55.1542	76.1645	2.37706e-11	-1.59968	down	--	--	--	--	--	--	--	--	--	--	--	uncharacterized protein LOC18775794 [Prunus persica]
Prupe.7G090000_v2.0.a1	1729	1867	2372	1109	1065	1098	25.2772	33.0881	31.948	17.8974	16.4579	17.2041	3.72307e-09	-1.06656	down	--	--	Molecular Function: molecular_function (GO:0003674);; Molecular Function: binding (GO:0005488);; Molecular Function: protein binding (GO:0005515);; Cellular Component: cellular_component (GO:0005575);; Cellular Component: intracellular (GO:0005622);; Cellular Component: cell (GO:0005623);; Cellular Component: cytoplasm (GO:0005737);; Molecular Function: cytoskeletal protein binding (GO:0008092);;…	K11844|8.2e-14|cmo:103483482|K11844 ubiquitin carboxyl-terminal hydrolase 16/45 [EC:3.4.19.12] | (RefSeq) ubiquitin carboxyl-terminal hydrolase 2	--	--	--	Zein-binding	Myosin-binding protein 7 OS=Arabidopsis thaliana OX=3702 GN=MYOB7 PE=1 SV=1	S	Function unknown	myosin-binding protein 7 [Prunus persica]
Prupe.2G274100_v2.0.a1	63	36	71	270	404	165	0.924074	0.634364	0.956704	4.38335	6.29528	2.60132	8.27065e-06	1.83583	up	[G]	Carbohydrate transport and metabolism	Molecular Function: sugar:proton symporter activity (GO:0005351);; Cellular Component: integral component of plasma membrane (GO:0005887);; Biological Process: glucose import (GO:0046323);;	K24193|8.9e-287|pper:18785323|K24193 MFS transporter, SP family, sugar:H+ symporter | (RefSeq) hexose carrier protein HEX6	--	[R]	General function prediction only	Sugar (and other) transporter	Hexose carrier protein HEX6 OS=Ricinus communis OX=3988 GN=HEX6 PE=2 SV=1	G	Carbohydrate transport and metabolism	hexose carrier protein HEX6 [Prunus persica]
Prupe.5G123100_v2.0.a1	993	942	1397	563	311	207	19.5179	22.4272	25.274	12.2183	6.45152	4.3483	5.0194e-05	-1.60945	down	--	--	Molecular Function: electron carrier activity (GO:0009055);; Molecular Function: protein disulfide oxidoreductase activity (GO:0015035);;	K17479|3.6e-208|pper:18776916|K17479 glutaredoxin domain-containing cysteine-rich protein 1 | (RefSeq) uncharacterized protein LOC18776916	--	[O]	Posttranslational modification, protein turnover, chaperones	Glutaredoxin	Uncharacterized protein At5g39865 OS=Arabidopsis thaliana OX=3702 GN=At5g39865 PE=2 SV=1	O	Posttranslational modification, protein turnover, chaperones	uncharacterized protein LOC18776916 [Prunus persica]
Prupe.7G248600_v2.0.a1	95874	91028	126859	31749	39448	43285	965.001	1110.25	1175.41	352.876	419.848	466.55	1.25764e-21	-1.63504	down	[G]	Carbohydrate transport and metabolism	Molecular Function: catalytic activity (GO:0003824);;	K06617|0.0e+00|pper:18770812|K06617 raffinose synthase [EC:2.4.1.82] | (RefSeq) probable galactinol--sucrose galactosyltransferase 6 isoform X2	Galactose metabolism (ko00052)	--	--	Raffinose synthase or seed imbibition protein Sip1	Probable galactinol--sucrose galactosyltransferase 6 OS=Arabidopsis thaliana OX=3702 GN=RFS6 PE=2 SV=2	S	Function unknown	probable galactinol--sucrose galactosyltransferase 6 isoform X2 [Prunus persica]
Prupe.8G192500_v2.0.a1	11511	11597	15954	6130	5930	5676	221.083	269.964	282.357	130.142	120.585	117.037	1.83958e-16	-1.3303	down	--	--	Cellular Component: integral component of membrane (GO:0016021);; Molecular Function: metal ion binding (GO:0046872);; Biological Process: oxidation-reduction process (GO:0055114);;	--	--	[T]	Signal transduction mechanisms	Protein of unknown function (DUF568)	Cytochrome b561 and DOMON domain-containing protein At3g25290 OS=Arabidopsis thaliana OX=3702 GN=At3g25290 PE=2 SV=1	S	Function unknown	cytochrome b561 and DOMON domain-containing protein At3g25290 [Prunus persica]
Prupe.2G171700_v2.0.a1	1142	1112	1495	951	572	483	14.0938	16.6322	16.9859	12.9574	7.46485	6.3827	0.00197287	-1.03162	down	[G]	Carbohydrate transport and metabolism	Molecular Function: inorganic phosphate transmembrane transporter activity (GO:0005315);; Cellular Component: chloroplast inner membrane (GO:0009706);; Biological Process: xanthophyll cycle (GO:0010028);; Molecular Function: L-ascorbic acid transporter activity (GO:0015229);; Cellular Component: integral component of membrane (GO:0016021);;	K08193|0.0e+00|pper:18785305|K08193 MFS transporter, ACS family, solute carrier family 17 (sodium-dependent inorganic phosphate cotransporter), other | (RefSeq) ascorbate transporter, chloroplastic	--	[G]	Carbohydrate transport and metabolism	Major Facilitator Superfamily	Ascorbate transporter, chloroplastic OS=Arabidopsis thaliana OX=3702 GN=PHT4;4 PE=1 SV=1	G	Carbohydrate transport and metabolism	ascorbate transporter, chloroplastic [Prunus persica]
Prupe.2G235400_v2.0.a1	54718	44185	46692	9270	17386	17229	847.143	828.935	665.432	158.484	284.619	285.637	4.51604e-12	-1.84802	down	--	--	Molecular Function: hydrolase activity, hydrolyzing O-glycosyl compounds (GO:0004553);; Biological Process: carbohydrate metabolic process (GO:0005975);; Cellular Component: anchored component of plasma membrane (GO:0046658);;	K19891|5.0e-77|bna:106401262|K19891 glucan endo-1,3-beta-glucosidase 1/2/3 [EC:3.2.1.39] | (RefSeq) glucan endo-1,3-beta-glucosidase 3	Starch and sucrose metabolism (ko00500)	--	--	Glycosyl hydrolases family 17	Glucan endo-1,3-beta-glucosidase OS=Triticum aestivum OX=4565 GN=GLC1 PE=2 SV=1	G	Carbohydrate transport and metabolism	glucan endo-1,3-beta-glucosidase [Prunus persica]
Prupe.1G411400_v2.0.a1	2405	2018	2260	1041	1168	1373	67.1188	68.2376	58.0514	32.0805	34.4641	41.0229	5.26677e-14	-1.10594	down	--	--	Cellular Component: plasma membrane (GO:0005886);; Cellular Component: integral component of membrane (GO:0016021);;	K04077|9.6e-30|cpep:111806851|K04077 chaperonin GroEL | (RefSeq) chaperonin CPN60-like 2, mitochondrial	RNA degradation (ko03018)	--	--	Late embryogenesis abundant protein	--	S	Function unknown	NDR1/HIN1-like protein 2 [Prunus persica]
Prupe.5G022600_v2.0.a1	2130	1541	1562	380	906	997	29.2328	25.6203	19.7368	5.75994	13.1476	14.6551	0.000946187	-1.27309	down	--	--	Molecular Function: UDP-glycosyltransferase activity (GO:0008194);; Cellular Component: intracellular membrane-bounded organelle (GO:0043231);;	K13496|5.3e-43|egu:105060506|K13496 UDP-glucosyltransferase 73C [EC:2.4.1.-] | (RefSeq) UDP-glycosyltransferase 73E1-like	Zeatin biosynthesis (ko00908)	[GC]	Carbohydrate transport and metabolism;; Energy production and conversion	UDP-glucoronosyl and UDP-glucosyl transferase	UDP-glycosyltransferase 73C3 OS=Arabidopsis thaliana OX=3702 GN=UGT73C3 PE=2 SV=1	S	Function unknown	indole-3-acetate beta-glucosyltransferase [Prunus persica]
Prupe.1G244500_v2.0.a1	6709	5331	8030	3452	2890	2594	225.834	217.406	248.855	128.305	102.86	93.4645	7.44457e-16	-1.34187	down	--	--	Molecular Function: protein binding (GO:0005515);;	K03122|1.9e-07|mdm:114825099|K03122 transcription initiation factor TFIIA large subunit | (RefSeq) uncharacterized protein LOC114825099	Basal transcription factors (ko03022)	--	--	PB1 domain	--	S	Function unknown	uncharacterized protein LOC18788516 [Prunus persica]
Prupe.7G114400_v2.0.a1	1771	1612	2232	812	901	983	24.5544	27.0918	28.486	12.4409	13.1921	14.5958	1.32236e-18	-1.25521	down	--	--	Molecular Function: transcription factor activity, sequence-specific DNA binding (GO:0003700);;	--	--	--	--	bZIP transcription factor	--	S	Function unknown	uncharacterized protein LOC18770701 isoform X1 [Prunus persica]
Prupe.8G114200_v2.0.a1	185	355	448	1086	1826	682	3.92256	9.10255	8.74515	25.4235	40.9521	15.4898	0.00496493	1.34679	up	[Q]	Secondary metabolites biosynthesis, transport and catabolism	Molecular Function: metal ion binding (GO:0046872);; Molecular Function: dioxygenase activity (GO:0051213);;	K24028|1.8e-52|aof:109828012|K24028 salicylic acid 3-hydroxylase [EC:1.14.11.-] | (RefSeq) protein DMR6-LIKE OXYGENASE 2-like	--	[QR]	Secondary metabolites biosynthesis, transport and catabolism;; General function prediction only	non-haem dioxygenase in morphine synthesis N-terminal	Probable 2-oxoglutarate-dependent dioxygenase At5g05600 OS=Arabidopsis thaliana OX=3702 GN=At5g05600 PE=2 SV=1	S	Function unknown	probable 2-oxoglutarate-dependent dioxygenase At5g05600 [Prunus persica]
Prupe.7G144800_v2.0.a1	471	282	129	109	34	88	33.9775	24.5998	8.55016	8.67459	2.57186	6.75184	0.00329887	-1.61697	down	--	--	--	--	--	--	--	--	--	S	Function unknown	hypothetical protein PRUPE_7G144800 [Prunus persica]
Prupe.5G089800_v2.0.a1	189	138	99	54	20	26	2.98528	2.64338	1.44185	0.938812	0.323976	0.425566	0.000105012	-1.87121	down	--	--	--	--	--	--	--	--	--	S	Function unknown	uncharacterized protein LOC18776182 [Prunus persica]
Prupe.8G198200_v2.0.a1	966	1201	1318	370	411	485	22.0692	33.4229	27.8448	9.32727	9.95481	11.8871	7.76408e-12	-1.62762	down	--	--	--	--	--	--	--	--	--	--	--	uncharacterized protein LOC109950549 isoform X1 [Prunus persica]
Prupe.1G511700_v2.0.a1	43	57	71	0	0	0	3.18814	5.22974	4.94508	0	0	0	4.58492e-15	-4.20616	down	--	--	--	--	--	--	--	--	--	--	--	hypothetical protein PRUPE_1G511700 [Prunus persica]
Prupe.5G213800_v2.0.a1	47	71	101	253	216	171	1.54587	2.83635	3.07722	9.29379	7.61838	6.07573	0.00350652	1.17338	up	--	--	Molecular Function: DNA binding (GO:0003677);; Molecular Function: transcription factor activity, sequence-specific DNA binding (GO:0003700);; Cellular Component: nucleus (GO:0005634);;	K09286|5.0e-125|pper:18776087|K09286 EREBP-like factor | (RefSeq) protein PPLZ02	--	--	--	AP2 domain	Ethylene-responsive transcription factor ERN1 OS=Medicago truncatula OX=3880 GN=ERN1 PE=2 SV=1	S	Function unknown	protein PPLZ02 [Prunus persica]
Prupe.3G165900_v2.0.a1	5659	5210	6198	1877	1877	2572	94.6351	105.571	95.413	34.6478	33.1905	46.0575	1.13496e-21	-1.62093	down	--	--	Molecular Function: aspartic-type endopeptidase activity (GO:0004190);; Biological Process: proteolysis (GO:0006508);; Biological Process: protein catabolic process (GO:0030163);;	K22683|9.4e-38|atr:18442347|K22683 aspartyl protease family protein [EC:3.4.23.-] | (RefSeq) aspartyl protease family protein 2	--	[O]	Posttranslational modification, protein turnover, chaperones	Xylanase inhibitor N-terminal	Aspartic proteinase PCS1 OS=Arabidopsis thaliana OX=3702 GN=PCS1 PE=2 SV=1	O	Posttranslational modification, protein turnover, chaperones	aspartic proteinase PCS1 [Prunus persica]
Prupe.7G100900_v2.0.a1	1166	1104	1672	782	511	423	22.1014	25.3541	29.1738	16.3703	10.2309	8.58246	2.16137e-05	-1.3097	down	--	--	Cellular Component: integral component of membrane (GO:0016021);;	--	--	--	--	--	Probable F-box protein At2g36090 OS=Arabidopsis thaliana OX=3702 GN=At2g36090 PE=2 SV=1	S	Function unknown	probable F-box protein At2g36090 [Prunus persica]
Prupe.5G084700_v2.0.a1	64	38	44	85	267	208	0.944326	0.679727	0.597116	1.40195	4.21826	3.32831	0.00320585	1.42334	up	[QV]	Secondary metabolites biosynthesis, transport and catabolism;; Defense mechanisms	Molecular Function: iron ion binding (GO:0005506);; Cellular Component: membrane (GO:0016020);; Molecular Function: oxidoreductase activity, acting on paired donors, with incorporation or reduction of molecular oxygen, NAD(P)H as one donor, and incorporation of one atom of oxygen (GO:0016709);; Molecular Function: heme binding (GO:0020037);;	K23810|8.5e-181|vvi:100232891|K23810 (E)-8-carboxylinalool synthase [EC:1.14.14.-] | (RefSeq) GFH2; ripening-related P-450 enzyme-like	Monoterpenoid biosynthesis (ko00902)	[Q]	Secondary metabolites biosynthesis, transport and catabolism	Cytochrome P450	Geraniol 8-hydroxylase OS=Swertia mussotii OX=137888 GN=CYP76B10 PE=1 SV=1	Q	Secondary metabolites biosynthesis, transport and catabolism	geraniol 8-hydroxylase [Prunus persica]
Prupe.4G086500_v2.0.a1	5159	4282	4795	2096	2569	1731	75.2113	75.6373	64.3533	33.7324	39.6071	27.0196	1.03815e-11	-1.33387	down	[I]	Lipid transport and metabolism	Molecular Function: phospholipase activity (GO:0004620);; Biological Process: lipid metabolic process (GO:0006629);;	K16818|5.1e-72|mtr:MTR_7g081645|K16818 phospholipase A1 [EC:3.1.1.32] | (RefSeq) glycerolipase A1	Glycerophospholipid metabolism (ko00564);; alpha-Linolenic acid metabolism (ko00592)	[I]	Lipid transport and metabolism	Lipase (class 3)	Phospholipase A1-Igamma1, chloroplastic OS=Arabidopsis thaliana OX=3702 GN=At1g06800 PE=1 SV=2	S	Function unknown	phospholipase A1-Igamma1, chloroplastic [Prunus persica]
Prupe.7G211800_v2.0.a1	5429	5539	6586	1687	1968	2103	150.983	186.66	168.585	51.7799	57.8596	62.6053	6.97425e-30	-1.80052	down	--	--	Cellular Component: plasma membrane (GO:0005886);; Cellular Component: plasmodesma (GO:0009506);; Cellular Component: integral component of membrane (GO:0016021);;	--	--	--	--	Tetraspanin family	Tetraspanin-2 OS=Arabidopsis thaliana OX=3702 GN=TET2 PE=2 SV=1	S	Function unknown	tetraspanin-2 [Prunus persica]
Prupe.3G007200_v2.0.a1	1652	673	880	677	450	510	18.737	9.24075	9.18144	8.47222	5.38976	6.18277	0.00326823	-1.05198	down	[I]	Lipid transport and metabolism	Molecular Function: long-chain fatty acid-CoA ligase activity (GO:0004467);; Cellular Component: endoplasmic reticulum (GO:0005783);; Biological Process: wax biosynthetic process (GO:0010025);; Biological Process: cutin biosynthetic process (GO:0010143);; Cellular Component: membrane (GO:0016020);;	K01897|0.0e+00|pper:18788034|K01897 long-chain acyl-CoA synthetase [EC:6.2.1.3] | (RefSeq) long chain acyl-CoA synthetase 1	Fatty acid biosynthesis (ko00061);; Fatty acid degradation (ko00071);; Fatty acid metabolism (ko01212);; Peroxisome (ko04146)	[I]	Lipid transport and metabolism	AMP-binding enzyme	Long chain acyl-CoA synthetase 1 OS=Arabidopsis thaliana OX=3702 GN=LACS1 PE=2 SV=1	I	Lipid transport and metabolism	long chain acyl-CoA synthetase 1 [Prunus persica]
Prupe.5G079600_v2.0.a1	1447	1000	1335	430	595	711	50.0573	41.8951	42.5022	16.4263	21.7676	26.327	1.93542e-09	-1.28821	down	--	--	--	K00002|1.1e-07|egu:105057038|K00002 alcohol dehydrogenase (NADP+) [EC:1.1.1.2] | (RefSeq) aldo-keto reductase family 4 member C9-like	Glycolysis / Gluconeogenesis (ko00010);; Pentose and glucuronate interconversions (ko00040);; Glycerolipid metabolism (ko00561)	--	--	Protein of unknown function (DUF1442)	--	S	Function unknown	uncharacterized protein LOC18777997 [Prunus persica]
Prupe.1G444700_v2.0.a1	175	174	226	939	3020	2712	1.28217	1.54445	1.52067	7.59631	23.4147	21.2905	9.00329e-13	2.84808	up	[T]	Signal transduction mechanisms	Molecular Function: protein serine/threonine kinase activity (GO:0004674);; Molecular Function: ATP binding (GO:0005524);; Cellular Component: plasma membrane (GO:0005886);; Biological Process: hormone-mediated signaling pathway (GO:0009755);; Cellular Component: integral component of membrane (GO:0016021);;	K00924|6.2e-303|pmum:103320253|K00924 kinase [EC:2.7.1.-] | (RefSeq) receptor-like protein kinase HSL1	--	--	--	Protein kinase domain	Receptor-like protein kinase HSL1 OS=Arabidopsis thaliana OX=3702 GN=HSL1 PE=2 SV=1	S	Function unknown	receptor-like protein kinase HSL1 [Prunus persica]
Prupe.6G093600_v2.0.a1	4002	4482	5043	751	1231	1129	115.312	154.971	129.352	24.1519	38.2589	35.7109	4.36713e-20	-2.24301	down	--	--	Molecular Function: phospholipid transporter activity (GO:0005548);;	K15322|9.0e-26|oeu:111405910|K15322 tRNA-splicing endonuclease subunit Sen2 [EC:4.6.1.16] | (RefSeq) tRNA-splicing endonuclease subunit Sen2-1-like isoform X1	--	[IT]	Lipid transport and metabolism;; Signal transduction mechanisms	Phosphatidylinositol transfer protein	--	S	Function unknown	phosphatidylinositol transfer protein 1 isoform X1 [Prunus persica]
Prupe.8G087100_v2.0.a1	386	299	602	969	1997	1795	5.25319	4.93649	7.55297	14.5738	28.7605	26.1402	5.97213e-06	1.54367	up	[V]	Defense mechanisms	Molecular Function: antiporter activity (GO:0015297);; Cellular Component: integral component of membrane (GO:0016021);; Molecular Function: xenobiotic transporter activity (GO:0042910);;	--	--	[R]	General function prediction only	MatE	Protein DETOXIFICATION 46, chloroplastic OS=Arabidopsis thaliana OX=3702 GN=DTX46 PE=2 SV=1	V	Defense mechanisms	protein DETOXIFICATION 46, chloroplastic isoform X2 [Prunus persica]
Prupe.7G194400_v2.0.a1	24348	18218	24021	11108	10189	8997	846.39	767.388	768.666	426.397	374.522	334.914	7.45328e-28	-1.32898	down	--	--	Molecular Function: DNA binding (GO:0003677);; Molecular Function: transcription factor activity, sequence-specific DNA binding (GO:0003700);; Cellular Component: nucleus (GO:0005634);;	K09286|1.7e-21|dzi:111313337|K09286 EREBP-like factor | (RefSeq) ethylene-responsive transcription factor ERF023	--	--	--	AP2 domain	Ethylene-responsive transcription factor ERF017 OS=Arabidopsis thaliana OX=3702 GN=ERF017 PE=2 SV=1	K	Transcription	ethylene-responsive transcription factor ERF017 [Prunus persica]
Prupe.4G187300_v2.0.a1	9879	6040	8586	4798	2335	2045	195.716	144.992	156.578	104.966	48.8989	43.3738	6.05633e-05	-1.45241	down	--	--	Cellular Component: cytoplasm (GO:0005737);; Cellular Component: integral component of membrane (GO:0016021);;	K13348|4.1e-220|pper:18780973|K13348 protein Mpv17 | (RefSeq) uncharacterized protein LOC18780973	Peroxisome (ko04146)	[R]	General function prediction only	Mpv17 / PMP22 family	--	S	Function unknown	uncharacterized protein LOC18780973 [Prunus persica]
Prupe.7G268600_v2.0.a1	1429	1169	1833	311	766	463	30.1367	29.868	35.5813	7.23017	17.0769	10.4373	7.3433e-06	-1.57118	down	[QR]	Secondary metabolites biosynthesis, transport and catabolism;; General function prediction only	Molecular Function: 2-alkenal reductase [NAD(P)] activity (GO:0032440);;	K19825|2.4e-153|nau:109226814|K19825 2-alkenal reductase (NADP+) [EC:1.3.1.102] | (RefSeq) 2-alkenal reductase (NADP(+)-dependent)	--	[R]	General function prediction only	N-terminal domain of oxidoreductase	2-alkenal reductase (NADP(+)-dependent) OS=Nicotiana tabacum OX=4097 GN=DBR PE=1 SV=1	S	Function unknown	2-alkenal reductase (NADP(+)-dependent) [Prunus persica]
Prupe.4G271200_v2.0.a1	3285	3138	3560	2583	1077	811	142.549	165.032	142.21	123.761	49.413	37.6733	0.00892969	-1.17895	down	--	--	Biological Process: photosynthesis (GO:0015979);; Cellular Component: chloroplast photosystem I (GO:0030093);;	K02701|5.8e-89|pmum:103327141|K02701 photosystem I subunit PsaN | (RefSeq) photosystem I reaction center subunit N, chloroplastic	Photosynthesis (ko00195)	--	--	Photosystem I reaction centre subunit N (PSAN or PSI-N)	Photosystem I reaction center subunit N, chloroplastic OS=Arabidopsis thaliana OX=3702 GN=PSAN PE=1 SV=2	S	Function unknown	photosystem I reaction center subunit N, chloroplastic [Prunus persica]
Prupe.5G117600_v2.0.a1	3774	4343	4886	1784	2027	1907	63.9577	89.1824	76.2316	33.3696	36.3225	34.5979	3.34518e-13	-1.38145	down	[G]	Carbohydrate transport and metabolism	Molecular Function: polygalacturonase activity (GO:0004650);; Cellular Component: extracellular region (GO:0005576);; Biological Process: carbohydrate metabolic process (GO:0005975);; Biological Process: cell wall organization (GO:0071555);;	K01184|6.4e-31|ath:AT2G41850|K01184 polygalacturonase [EC:3.2.1.15] | (RefSeq) PGAZAT; polygalacturonase ADPG2-like protein	Pentose and glucuronate interconversions (ko00040)	--	--	Glycosyl hydrolases family 28	Probable polygalacturonase OS=Vitis vinifera OX=29760 GN=GSVIVT00026920001 PE=1 SV=1	M	Cell wall/membrane/envelope biogenesis	probable polygalacturonase [Prunus persica]
Prupe.5G013100_v2.0.a1	61365	55482	60222	12500	16932	17006	960.525	1052.5	867.618	216.222	280.44	285.231	5.99127e-37	-2.11219	down	[QV]	Secondary metabolites biosynthesis, transport and catabolism;; Defense mechanisms	Molecular Function: monooxygenase activity (GO:0004497);; Molecular Function: iron ion binding (GO:0005506);; Biological Process: abscisic acid metabolic process (GO:0009687);; Molecular Function: (+)-abscisic acid 8'-hydroxylase activity (GO:0010295);; Cellular Component: integral component of membrane (GO:0016021);; Biological Process: sterol metabolic process (GO:0016125);; Molecular Function:…	K09843|5.1e-276|pper:18776649|K09843 (+)-abscisic acid 8'-hydroxylase [EC:1.14.14.137] | (RefSeq) abscisic acid 8'-hydroxylase 1	Carotenoid biosynthesis (ko00906)	[QI]	Secondary metabolites biosynthesis, transport and catabolism;; Lipid transport and metabolism	Cytochrome P450	Abscisic acid 8'-hydroxylase CYP707A2 OS=Solanum lycopersicum OX=4081 GN=CYP707A2 PE=2 SV=1	Q	Secondary metabolites biosynthesis, transport and catabolism	abscisic acid 8'-hydroxylase 1 [Prunus persica]
Prupe.3G144100_v2.0.a1	429	36	161	2788	6351	15815	12.9302	1.2989	4.46904	92.8226	202.501	510.702	6.45377e-05	2.4406	up	--	--	Cellular Component: extracellular region (GO:0005576);; Biological Process: defense response (GO:0006952);;	K12173|9.7e-45|gmx:100794341|K12173 BRCA1-A complex subunit BRE | (RefSeq) BRISC and BRCA1-A complex member 2	Homologous recombination (ko03440)	--	--	Thaumatin family	Thaumatin-like protein 1 OS=Prunus persica OX=3760 PE=2 SV=1	S	Function unknown	thaumatin-like protein 1 [Prunus persica]
Prupe.2G021100_v2.0.a1	226	97	244	582	843	672	5.94173	3.08577	5.91496	16.9077	23.4783	18.9541	4.04774e-07	1.58888	up	[M]	Cell wall/membrane/envelope biogenesis	Molecular Function: 3-beta-hydroxy-delta5-steroid dehydrogenase activity (GO:0003854);; Biological Process: steroid biosynthetic process (GO:0006694);; Molecular Function: oxidoreductase activity (GO:0016491);; Molecular Function: oxidoreductase activity, acting on the CH-OH group of donors, NAD or NADP as acceptor (GO:0016616);;	K09753|4.0e-58|egu:105050729|K09753 cinnamoyl-CoA reductase [EC:1.2.1.44] | (RefSeq) cinnamoyl-CoA reductase 1-like	Phenylpropanoid biosynthesis (ko00940)	[V]	Defense mechanisms	3-beta hydroxysteroid dehydrogenase/isomerase family	Phenylacetaldehyde reductase OS=Rosa hybrid cultivar OX=128735 GN=PAR PE=1 SV=1	M	Cell wall/membrane/envelope biogenesis	hypothetical protein PRUPE_2G021100, partial [Prunus persica]
Prupe.8G110500_v2.0.a1	10631	10642	12350	3491	3887	4081	87.3864	106.026	93.1234	31.6491	33.8428	36.1123	6.19822e-36	-1.75432	down	--	--	Molecular Function: G-protein coupled receptor binding (GO:0001664);; Molecular Function: GTPase activity (GO:0003924);; Molecular Function: GTP binding (GO:0005525);; Cellular Component: heterotrimeric G-protein complex (GO:0005834);; Biological Process: adenylate cyclase-modulating G-protein coupled receptor signaling pathway (GO:0007188);; Molecular Function: G-protein beta/gamma-subunit compl…	K19729|4.4e-37|cqi:110720823|K19729 guanine nucleotide-binding protein G(t) subunit alpha 3 | (RefSeq) guanine nucleotide-binding protein alpha-1 subunit-like	--	[DT]	Cell cycle control, cell division, chromosome partitioning;; Signal transduction mechanisms	G-protein alpha subunit	Extra-large guanine nucleotide-binding protein 1 OS=Arabidopsis thaliana OX=3702 GN=XLG1 PE=1 SV=2	S	Function unknown	extra-large guanine nucleotide-binding protein 1 isoform X1 [Prunus persica]
Prupe.1G134800_v2.0.a1	600	554	986	495	336	196	13.4901	14.9676	20.3322	12.2963	7.93149	4.71425	0.00790823	-1.10483	down	--	--	--	--	--	--	--	RING-like zinc finger	E3 ubiquitin-protein ligase RFI2 OS=Arabidopsis thaliana OX=3702 GN=RFI2 PE=1 SV=2	S	Function unknown	hypothetical protein PRUPE_1G134800 [Prunus persica]
Prupe.1G527700_v2.0.a1	4609	4212	5790	2148	2285	2152	640.758	709.578	741.107	329.682	335.918	320.384	2.39141e-27	-1.34888	down	--	--	Molecular Function: protein dimerization activity (GO:0046983);;	--	--	--	--	--	--	S	Function unknown	sequence-specific DNA binding transcription factor, partial [Prunus dulcis]
Prupe.6G234600_v2.0.a1	6659	5943	7693	2366	2893	2604	169.495	183.298	180.238	66.4859	77.8526	70.977	1.78307e-35	-1.56641	down	--	--	Molecular Function: single-stranded DNA binding (GO:0003697);; Molecular Function: RNA binding (GO:0003723);; Molecular Function: endoribonuclease activity (GO:0004521);; Cellular Component: nucleus (GO:0005634);; Molecular Function: sequence-specific DNA binding (GO:0043565);;	K14488|1.1e-15|vra:106757509|K14488 SAUR family protein | (RefSeq) uncharacterized protein LOC106757509	Plant hormone signal transduction (ko04075)	[R]	General function prediction only	Translin family	--	S	Function unknown	translin isoform X1 [Prunus persica]
Prupe.8G201400_v2.0.a1	457	306	262	606	957	1120	6.23133	5.05393	3.29183	9.12731	13.8077	16.3605	0.00213464	1.06559	up	[S]	Function unknown	Molecular Function: acid phosphatase activity (GO:0003993);; Cellular Component: integral component of membrane (GO:0016021);; Molecular Function: metal ion binding (GO:0046872);;	K22390|0.0e+00|pper:18768102|K22390 acid phosphatase type 7 | (RefSeq) purple acid phosphatase 15	--	[G]	Carbohydrate transport and metabolism	Calcineurin-like phosphoesterase	Purple acid phosphatase 15 OS=Arabidopsis thaliana OX=3702 GN=PAP15 PE=1 SV=1	S	Function unknown	purple acid phosphatase 15 [Prunus persica]
Prupe.6G276200_v2.0.a1	4349	4526	5057	3381	1492	1116	113.768	143.462	121.787	97.655	41.2606	31.2528	0.00429765	-1.24507	down	--	--	Biological Process: response to light stimulus (GO:0009416);; Cellular Component: photosystem I (GO:0009522);; Cellular Component: photosystem II (GO:0009523);; Cellular Component: chloroplast thylakoid membrane (GO:0009535);; Biological Process: photosynthesis, light harvesting in photosystem I (GO:0009768);; Cellular Component: chloroplast envelope (GO:0009941);; Cellular Component: plastoglobu…	K08915|1.3e-165|pper:109949776|K08915 light-harvesting complex II chlorophyll a/b binding protein 4 | (RefSeq) chlorophyll a-b binding protein CP29.1, chloroplastic	Photosynthesis - antenna proteins (ko00196)	--	--	Chlorophyll A-B binding protein	Chlorophyll a-b binding protein CP29.1, chloroplastic OS=Arabidopsis thaliana OX=3702 GN=LHCB4.1 PE=1 SV=1	I	Lipid transport and metabolism	chlorophyll a-b binding protein CP29.1, chloroplastic [Prunus persica]
Prupe.6G196900_v2.0.a1	29839	28233	38843	12495	16122	13574	681.019	780.817	816.062	314.903	389.074	331.745	5.47079e-17	-1.38701	down	--	--	Biological Process: mitochondrial transport (GO:0006839);; Biological Process: sulfate transport (GO:0008272);; Molecular Function: sulfate transmembrane transporter activity (GO:0015116);; Molecular Function: thiosulfate transmembrane transporter activity (GO:0015117);; Molecular Function: oxaloacetate transmembrane transporter activity (GO:0015131);; Molecular Function: malate transmembrane tra…	K15104|4.9e-177|pper:18773217|K15104 solute carrier family 25 (mitochondrial oxoglutarate transporter), member 11 | (RefSeq) mitochondrial uncoupling protein 5	--	[C]	Energy production and conversion	Mitochondrial carrier protein	Mitochondrial uncoupling protein 5 OS=Arabidopsis thaliana OX=3702 GN=PUMP5 PE=2 SV=1	S	Function unknown	mitochondrial uncoupling protein 5 [Prunus persica]
Prupe.3G248600_v2.0.a1	23391	26319	8999	4453	6867	9856	376.892	513.89	133.47	79.2269	116.989	170.067	0.00236264	-1.45627	down	--	--	--	--	--	--	--	Pollen protein Ole e 1 like	--	S	Function unknown	formin-2 isoform X1 [Prunus persica]
Prupe.8G214900_v2.0.a1	6095	5918	6344	3044	3507	3704	34.2021	40.2397	32.7687	18.8618	20.8107	22.2588	3.05993e-12	-1.05402	down	[M]	Cell wall/membrane/envelope biogenesis	Molecular Function: serine-type endopeptidase activity (GO:0004252);; Cellular Component: integral component of membrane (GO:0016021);;	K20888|2.8e-295|pper:18768431|K20888 xyloglucan galactosyltransferase MUR3 [EC:2.4.1.-] | (RefSeq) xyloglucan galactosyltransferase MUR3	--	--	--	Exostosin family	Subtilisin-like protease SBT1.2 OS=Arabidopsis thaliana OX=3702 GN=SBT1.2 PE=2 SV=1	O	Posttranslational modification, protein turnover, chaperones	hypothetical protein PRUPE_8G214900 [Prunus persica]
Prupe.2G198900_v2.0.a1	938	1257	1794	778	249	178	40.9159	66.4803	72.0726	37.5044	11.4984	8.29246	0.00489567	-1.50071	down	[J]	Translation, ribosomal structure and biogenesis	Cellular Component: chloroplast thylakoid membrane (GO:0009535);;	K01092|5.9e-09|boe:106307850|K01092 myo-inositol-1(or 4)-monophosphatase [EC:3.1.3.25] | (RefSeq) phosphatase IMPL1, chloroplastic-like isoform X1	Inositol phosphate metabolism (ko00562);; Phosphatidylinositol signaling system (ko04070)	--	--	CAAD domains of cyanobacterial aminoacyl-tRNA synthetase	Protein CURVATURE THYLAKOID 1B, chloroplastic OS=Arabidopsis thaliana OX=3702 GN=CURT1B PE=1 SV=2	S	Function unknown	protein CURVATURE THYLAKOID 1B, chloroplastic [Prunus persica]
Prupe.7G109200_v2.0.a1	9261	7101	12472	4568	4658	4013	234.136	217.539	290.253	127.514	124.52	108.641	4.63694e-14	-1.2898	down	--	--	--	--	--	--	--	--	--	S	Function unknown	uncharacterized protein LOC18769273 [Prunus persica]
Prupe.1G452300_v2.0.a1	427	214	446	676	1292	1060	6.72977	4.10464	6.48182	11.7511	21.4998	17.8764	0.00030055	1.19646	up	--	--	Cellular Component: integral component of membrane (GO:0016021);; Biological Process: protein ubiquitination (GO:0016567);; Cellular Component: Cul4A-RING E3 ubiquitin ligase complex (GO:0031464);;	--	--	--	--	Sulfite exporter TauE/SafE	Sulfite exporter TauE/SafE family protein 3 OS=Arabidopsis thaliana OX=3702 GN=At2g25737 PE=2 SV=1	S	Function unknown	uncharacterized protein LOC18789856 [Prunus persica]
Prupe.5G059300_v2.0.a1	119	161	281	112	66	61	2.42772	3.95755	5.26621	2.51461	1.41006	1.31817	0.00771836	-1.2228	down	--	--	Biological Process: wax biosynthetic process (GO:0010025);; Molecular Function: transferase activity, transferring acyl groups other than amino-acyl groups (GO:0016747);; Biological Process: long-chain fatty acid biosynthetic process (GO:0042759);;	K13065|3.1e-07|spen:107025914|K13065 shikimate O-hydroxycinnamoyltransferase [EC:2.3.1.133] | (RefSeq) acetyl-CoA-benzylalcohol acetyltransferase-like	Phenylpropanoid biosynthesis (ko00940);; Flavonoid biosynthesis (ko00941);; Stilbenoid, diarylheptanoid and gingerol biosynthesis (ko00945)	--	--	Transferase family	Protein ECERIFERUM 26-like OS=Arabidopsis thaliana OX=3702 GN=CER26L PE=2 SV=1	S	Function unknown	anthranilate N-benzoyltransferase protein 3 [Prunus persica]
Prupe.2G319000_v2.0.a1	347	577	729	267	115	92	10.2892	20.7336	19.8924	8.74368	3.58438	2.91768	0.000718191	-1.64967	down	--	--	Cellular Component: plasmodesma (GO:0009506);; Cellular Component: integral component of membrane (GO:0016021);; Cellular Component: anchored component of plasma membrane (GO:0046658);;	--	--	--	--	Late embryogenesis abundant protein	NDR1/HIN1-like protein 26 OS=Arabidopsis thaliana OX=3702 GN=NHL26 PE=2 SV=1	S	Function unknown	hypothetical protein PRUPE_2G319000 [Prunus persica]
Prupe.6G005400_v2.0.a1	1089	988	1126	55	132	200	12.1037	13.3117	11.5281	0.663924	1.5418	2.37084	1.24794e-12	-2.82806	down	[S]	Function unknown	--	K12486|1.3e-14|han:110942573|K12486 stromal membrane-associated protein | (RefSeq) probable ADP-ribosylation factor GTPase-activating protein AGD5	Endocytosis (ko04144)	--	--	--	IQ domain-containing protein IQM2 OS=Arabidopsis thaliana OX=3702 GN=IQM2 PE=2 SV=1	S	Function unknown	IQ domain-containing protein IQM2 [Prunus persica]
Prupe.3G108700_v2.0.a1	18950	18310	20697	9776	10431	9812	325.664	381.516	327.391	185.902	189.822	180.943	6.11302e-20	-1.16233	down	--	--	Molecular Function: RNA polymerase II core promoter proximal region sequence-specific DNA binding (GO:0000978);; Molecular Function: transcription factor activity, sequence-specific DNA binding (GO:0003700);; Cellular Component: nucleus (GO:0005634);; Biological Process: cellular response to heat (GO:0034605);; Cellular Component: host cell nucleus (GO:0042025);; Molecular Function: sequence-spec…	K09419|8.0e-252|pper:18784341|K09419 heat shock transcription factor, other eukaryote | (RefSeq) heat stress transcription factor A-4c isoform X1	--	[K]	Transcription	HSF-type DNA-binding	Heat stress transcription factor A-4b OS=Oryza sativa subsp. japonica OX=39947 GN=HSFA4B PE=2 SV=1	K	Transcription	heat stress transcription factor A-4c isoform X1 [Prunus persica]
Prupe.5G021000_v2.0.a1	1988	1943	2512	1271	1192	1073	42.0326	49.7818	48.9018	29.6754	26.6575	24.2854	1.43822e-10	-1.06322	down	--	--	Cellular Component: chloroplast (GO:0009507);; Biological Process: defense response to bacterium, incompatible interaction (GO:0009816);; Cellular Component: integral component of membrane (GO:0016021);;	K12897|1.2e-08|mesc:110605429|K12897 transformer-2 protein | (RefSeq) serine/arginine-rich splicing factor SR45a-like	Spliceosome (ko03040)	--	--	--	--	S	Function unknown	uncharacterized protein LOC18777901 [Prunus persica]
Prupe.1G211700_v2.0.a1	241	275	320	605	1144	1304	5.44315	7.51157	6.64268	15.0932	27.3424	31.5589	1.49664e-05	1.48713	up	--	--	--	K22733|8.7e-41|jcu:105630380|K22733 magnesium transporter | (RefSeq) uncharacterized protein LOC105630380	--	--	--	C2 domain	Protein SRC2 OS=Glycine max OX=3847 GN=SRC2 PE=2 SV=1	S	Function unknown	uncharacterized protein LOC18793000 [Prunus persica]
Prupe.4G005100_v2.0.a1	190	135	82	225	562	1513	7.39806	6.3722	2.92954	9.71486	23.2027	63.3351	0.00543072	1.60149	up	--	--	Biological Process: metal ion transport (GO:0030001);; Molecular Function: metal ion binding (GO:0046872);;	--	--	--	--	--	--	S	Function unknown	protein PYRICULARIA ORYZAE RESISTANCE 21 [Prunus persica]
Prupe.1G354000_v2.0.a1	11111	9674	12750	7275	5796	6118	100.34	105.854	106.003	72.5557	55.343	59.1654	3.99179e-12	-1.00429	down	[G]	Carbohydrate transport and metabolism	Molecular Function: 1,4-alpha-glucan branching enzyme activity (GO:0003844);; Molecular Function: hydrolase activity, hydrolyzing O-glycosyl compounds (GO:0004553);; Cellular Component: cytoplasm (GO:0005737);; Biological Process: carbohydrate metabolic process (GO:0005975);; Biological Process: glycogen biosynthetic process (GO:0005978);; Molecular Function: cation binding (GO:0043169);;	K00700|0.0e+00|pper:18790312|K00700 1,4-alpha-glucan branching enzyme [EC:2.4.1.18] | (RefSeq) 1,4-alpha-glucan-branching enzyme 1, chloroplastic/amyloplastic isoform X1	Starch and sucrose metabolism (ko00500)	[G]	Carbohydrate transport and metabolism	Alpha amylase, C-terminal all-beta domain	1,4-alpha-glucan-branching enzyme 1, chloroplastic/amyloplastic (Fragment) OS=Pisum sativum OX=3888 GN=SBEII PE=1 SV=1	G	Carbohydrate transport and metabolism	1,4-alpha-glucan-branching enzyme 1, chloroplastic/amyloplastic isoform X1 [Prunus persica]
Prupe.1G155400_v2.0.a1	968	888	913	259	416	435	15.4843	16.2971	13.0563	4.42086	6.54504	6.92067	6.75697e-09	-1.47634	down	--	--	--	K00924|1.1e-07|mus:103995817|K00924 kinase [EC:2.7.1.-] | (RefSeq) receptor protein kinase TMK1-like	--	[R]	General function prediction only	Malectin-like domain	Leucine-rich repeat receptor-like serine/threonine-protein kinase At2g14510 OS=Arabidopsis thaliana OX=3702 GN=At2g14510 PE=1 SV=1	S	Function unknown	probable LRR receptor-like serine/threonine-protein kinase At1g67720 [Prunus persica]
Prupe.8G110300_v2.0.a1	854	834	1130	489	588	439	9.89967	11.7186	12.0648	6.26279	7.21181	5.44591	2.64771e-07	-1.07663	down	--	--	Cellular Component: membrane (GO:0016020);; Cellular Component: integral component of membrane (GO:0016021);;	K00889|7.9e-54|dcr:108218789|K00889 1-phosphatidylinositol-4-phosphate 5-kinase [EC:2.7.1.68] | (RefSeq) phosphatidylinositol 4-phosphate 5-kinase 6-like	Inositol phosphate metabolism (ko00562);; Phosphatidylinositol signaling system (ko04070);; Endocytosis (ko04144)	[R]	General function prediction only	Ankyrin repeats (3 copies)	Protein ACCELERATED CELL DEATH 6 OS=Arabidopsis thaliana OX=3702 GN=ACD6 PE=1 SV=1	S	Function unknown	protein ACCELERATED CELL DEATH 6 [Prunus persica]
Prupe.6G350800_v2.0.a1	78	90	111	33	40	45	1.31939	1.84102	1.72352	0.604303	0.717153	0.816969	6.68624e-05	-1.34788	down	--	--	Biological Process: male meiosis II (GO:0007142);;	--	--	--	--	--	--	S	Function unknown	protein JASON-like isoform X1 [Prunus persica]
Prupe.5G120000_v2.0.a1	261	208	246	101	63	70	4.84489	4.68145	4.19897	2.06394	1.23687	1.38253	9.78096e-11	-1.72498	down	--	--	Cellular Component: integral component of membrane (GO:0016021);; Molecular Function: polysaccharide binding (GO:0030247);;	K19041|3.9e-83|nta:107760680|K19041 E3 ubiquitin-protein ligase RNF38/44 [EC:2.3.2.27] | (RefSeq) RING-H2 finger protein ATL20-like	--	[O]	Posttranslational modification, protein turnover, chaperones	Wall-associated receptor kinase galacturonan-binding	RING-H2 finger protein ATL22 OS=Arabidopsis thaliana OX=3702 GN=ATL22 PE=2 SV=2	O	Posttranslational modification, protein turnover, chaperones	RING-H2 finger protein ATL20 [Prunus persica]
Prupe.2G171400_v2.0.a1	668	754	1150	324	239	357	9.95695	13.6287	15.7891	5.31912	3.75024	5.69764	1.69081e-08	-1.59776	down	--	--	Biological Process: cutin biosynthetic process (GO:0010143);; Cellular Component: membrane (GO:0016020);; Cellular Component: integral component of membrane (GO:0016021);; Molecular Function: phosphatase activity (GO:0016791);; Molecular Function: glycerol-3-phosphate 2-O-acyltransferase activity (GO:0090447);;	K13508|5.7e-286|pper:18785057|K13508 glycerol-3-phosphate acyltransferase [EC:2.3.1.15 2.3.1.198] | (RefSeq) probable glycerol-3-phosphate acyltransferase 8	Glycerolipid metabolism (ko00561);; Glycerophospholipid metabolism (ko00564)	--	--	haloacid dehalogenase-like hydrolase	Probable glycerol-3-phosphate acyltransferase 8 OS=Arabidopsis thaliana OX=3702 GN=GPAT8 PE=2 SV=1	I	Lipid transport and metabolism	probable glycerol-3-phosphate acyltransferase 8 [Prunus persica]
Prupe.1G522100_v2.0.a1	2182	2077	2900	1291	1462	1134	49.0374	56.5798	60.0036	32.0265	34.7511	27.2893	1.01921e-08	-1.06818	down	--	--	Cellular Component: nucleus (GO:0005634);; Biological Process: cellular sodium ion homeostasis (GO:0006883);; Biological Process: cellular potassium ion homeostasis (GO:0030007);; Biological Process: negative regulation of sequence-specific DNA binding transcription factor activity (GO:0043433);; Biological Process: negative regulation of response to salt stress (GO:1901001);;	--	--	--	--	VQ motif	VQ motif-containing protein 9 OS=Arabidopsis thaliana OX=3702 GN=VQ9 PE=1 SV=1	S	Function unknown	VQ motif-containing protein 9 [Prunus persica]
Prupe.2G317000_v2.0.a1	343	479	1093	179	202	150	75.664	128.001	222.143	43.4871	47.0979	35.2542	3.90954e-05	-1.75379	down	--	--	--	--	--	--	--	--	--	--	--	hypothetical protein PRUPE_2G317000 [Prunus persica]
Prupe.8G263300_v2.0.a1	114	69	115	157	725	505	5.15637	3.7503	4.77433	7.83201	34.6656	24.4562	0.00153323	1.60634	up	--	--	--	--	--	--	--	Protein of unknown function, DUF538	--	S	Function unknown	uncharacterized protein LOC18766615 [Prunus persica]
Prupe.4G279600_v2.0.a1	61068	54864	79703	12349	13394	12012	1565.01	1703.75	1880.24	349.468	362.945	329.629	1.71357e-82	-2.54806	down	--	--	Molecular Function: DNA binding (GO:0003677);; Cellular Component: nucleus (GO:0005634);; Biological Process: regulation of transcription, DNA-templated (GO:0006355);;	K00521|1.3e-43|cmos:111447866|K00521 ferric-chelate reductase [EC:1.16.1.7] | (RefSeq) ferric reduction oxidase 7, chloroplastic-like	--	--	--	No apical meristem (NAM) protein	Protein ATAF2 OS=Arabidopsis thaliana OX=3702 GN=NAC081 PE=1 SV=1	S	Function unknown	NAC domain-containing protein 2 [Prunus persica]
Prupe.8G158300_v2.0.a1	1322	1258	1628	1087	541	500	9.34819	10.7857	10.6032	8.49434	4.03703	3.78493	0.00354381	-1.08434	down	--	--	Cellular Component: integral component of membrane (GO:0016021);;	--	--	--	--	PPR repeat family	Pentatricopeptide repeat-containing protein MRL1, chloroplastic OS=Arabidopsis thaliana OX=3702 GN=MRL1 PE=1 SV=2	S	Function unknown	pentatricopeptide repeat-containing protein MRL1, chloroplastic isoform X1 [Prunus persica]
Prupe.6G040400_v2.0.a1	3712	1903	2339	6106	22715	16005	55.1898	34.2702	32.0074	100.258	357.134	254.833	7.12422e-06	1.94519	up	[QV]	Secondary metabolites biosynthesis, transport and catabolism;; Defense mechanisms	Molecular Function: iron ion binding (GO:0005506);; Cellular Component: vacuolar membrane (GO:0005774);; Cellular Component: endoplasmic reticulum (GO:0005783);; Cellular Component: Golgi apparatus (GO:0005794);; Cellular Component: plasma membrane (GO:0005886);; Biological Process: ubiquinone biosynthetic process (GO:0006744);; Cellular Component: plant-type cell wall (GO:0009505);; Cellular Com…	K00487|6.8e-295|pper:18772818|K00487 trans-cinnamate 4-monooxygenase [EC:1.14.14.91] | (RefSeq) trans-cinnamate 4-monooxygenase	Ubiquinone and other terpenoid-quinone biosynthesis (ko00130);; Phenylpropanoid biosynthesis (ko00940);; Flavonoid biosynthesis (ko00941);; Stilbenoid, diarylheptanoid and gingerol biosynthesis (ko00945)	[Q]	Secondary metabolites biosynthesis, transport and catabolism	Cytochrome P450	Trans-cinnamate 4-monooxygenase OS=Populus kitakamiensis OX=34292 GN=CYP73A16 PE=2 SV=1	Q	Secondary metabolites biosynthesis, transport and catabolism	trans-cinnamate 4-monooxygenase [Prunus persica]
Prupe.2G272300_v2.0.a1	3553	2531	3494	723	911	560	102.209	88.2134	92.5217	22.9676	27.6999	17.2307	9.5338e-27	-2.24641	down	--	--	Molecular Function: DNA binding (GO:0003677);; Molecular Function: transcription factor activity, sequence-specific DNA binding (GO:0003700);; Cellular Component: nucleus (GO:0005634);;	K09286|1.4e-139|pper:18785140|K09286 EREBP-like factor | (RefSeq) ethylene-responsive transcription factor 2	--	--	--	AP2 domain	Ethylene-responsive transcription factor 2 OS=Nicotiana tabacum OX=4097 GN=ERF2 PE=2 SV=1	K	Transcription	ethylene-responsive transcription factor 2 [Prunus persica]
Prupe.5G143100_v2.0.a1	19834	18588	24620	10099	10665	10887	177.28	201.329	202.586	99.6772	100.797	104.195	6.57722e-24	-1.20009	down	--	--	Molecular Function: DNA binding (GO:0003677);; Cellular Component: nucleus (GO:0005634);; Biological Process: regulation of transcription, DNA-templated (GO:0006355);; Biological Process: auxin-activated signaling pathway (GO:0009734);;	K14486|2.4e-180|dcr:108200952|K14486 auxin response factor | (RefSeq) auxin response factor 1-like isoform X1	Plant hormone signal transduction (ko04075)	--	--	Auxin response factor	Auxin response factor 2A OS=Solanum lycopersicum OX=4081 GN=ARF2A PE=1 SV=1	K	Transcription	auxin response factor 2 [Prunus persica]
Prupe.3G178100_v2.0.a1	69	50	70	34	20	12	2.36326	2.05259	2.2159	1.26706	0.707956	0.436413	0.00277178	-1.42352	down	[O]	Posttranslational modification, protein turnover, chaperones	Molecular Function: glutathione transferase activity (GO:0004364);; Cellular Component: cytoplasm (GO:0005737);; Biological Process: glutathione metabolic process (GO:0006749);; Molecular Function: glutathione binding (GO:0043295);;	K00799|2.7e-123|pper:18783070|K00799 glutathione S-transferase [EC:2.5.1.18] | (RefSeq) glutathione S-transferase F9	Glutathione metabolism (ko00480)	[O]	Posttranslational modification, protein turnover, chaperones	Glutathione S-transferase, N-terminal domain	Glutathione S-transferase F9 OS=Arabidopsis thaliana OX=3702 GN=GSTF9 PE=1 SV=1	O	Posttranslational modification, protein turnover, chaperones	glutathione S-transferase F9 [Prunus persica]
Prupe.1G460000_v2.0.a1	2157	1819	1613	595	980	1378	129.532	132.403	89.1758	39.445	62.2025	88.6313	0.00271585	-1.06152	down	--	--	--	--	--	--	--	Cotton fibre expressed protein	--	S	Function unknown	hypothetical protein PRUPE_1G460000 [Prunus persica]
Prupe.5G092700_v2.0.a1	9241	7718	10708	3716	3530	3175	214.811	217.401	229.146	95.3798	86.7622	79.0323	2.96657e-41	-1.60106	down	[O]	Posttranslational modification, protein turnover, chaperones	Molecular Function: serine-type endopeptidase activity (GO:0004252);; Cellular Component: integral component of membrane (GO:0016021);;	K00729|4.9e-12|ghi:107900980|K00729 dolichyl-phosphate beta-glucosyltransferase [EC:2.4.1.117] | (RefSeq) dolichyl-phosphate beta-glucosyltransferase-like	N-Glycan biosynthesis (ko00510)	[T]	Signal transduction mechanisms	Rhomboid family	RHOMBOID-like protein 2 OS=Arabidopsis thaliana OX=3702 GN=RBL2 PE=1 SV=1	S	Function unknown	RHOMBOID-like protein 2 [Prunus persica]
Prupe.6G334000_v2.0.a1	2460	1550	2411	7582	12760	12012	34.6594	26.4503	31.28	117.996	190.198	181.322	1.12906e-19	2.04577	up	[E]	Amino acid transport and metabolism	Molecular Function: 3-dehydroquinate dehydratase activity (GO:0003855);; Molecular Function: shikimate 3-dehydrogenase (NADP+) activity (GO:0004764);; Biological Process: chorismate biosynthetic process (GO:0009423);; Biological Process: shikimate metabolic process (GO:0019632);;	K13832|2.7e-302|pper:18774393|K13832 3-dehydroquinate dehydratase / shikimate dehydrogenase [EC:4.2.1.10 1.1.1.25] | (RefSeq) bifunctional 3-dehydroquinate dehydratase/shikimate dehydrogenase, chloroplastic isoform X1	Phenylalanine, tyrosine and tryptophan biosynthesis (ko00400);; Biosynthesis of amino acids (ko01230)	[E]	Amino acid transport and metabolism	Type I 3-dehydroquinase	Bifunctional 3-dehydroquinate dehydratase/shikimate dehydrogenase, chloroplastic OS=Arabidopsis thaliana OX=3702 GN=EMB3004 PE=1 SV=1	E	Amino acid transport and metabolism	bifunctional 3-dehydroquinate dehydratase/shikimate dehydrogenase, chloroplastic isoform X1 [Prunus persica]
Prupe.1G321600_v2.0.a1	27063	24099	29803	9612	12638	10770	1063.93	1148.02	1078.51	417.261	525.355	453.404	2.83764e-25	-1.49011	down	--	--	--	K03327|1.2e-21|nta:107781954|K03327 multidrug resistance protein, MATE family | (RefSeq) protein DETOXIFICATION 14-like	--	--	--	Domain of unknown function (DUF4228)	--	S	Function unknown	uncharacterized protein LOC18793618 [Prunus persica]
Prupe.2G055700_v2.0.a1	3453	2873	3568	1563	1758	1686	23.7612	23.9525	22.6009	11.877	12.7875	12.4214	1.73306e-41	-1.19269	down	--	--	Biological Process: signal transduction (GO:0007165);; Molecular Function: ADP binding (GO:0043531);;	K00695|7.1e-148|mtr:MTR_6g478030|K00695 sucrose synthase [EC:2.4.1.13] | (RefSeq) sucrose synthase	Starch and sucrose metabolism (ko00500)	--	--	TIR domain	TMV resistance protein N OS=Nicotiana glutinosa OX=35889 GN=N PE=1 SV=1	S	Function unknown	TMV resistance protein N isoform X3 [Prunus persica]
Prupe.7G222800_v2.0.a1	891	1083	1216	700	413	486	11.982	17.652	15.0506	10.3874	5.86517	7.0023	0.000213303	-1.14761	down	[I]	Lipid transport and metabolism	--	K05387|2.2e-12|pmum:103343392|K05387 glutamate receptor, ionotropic, plant | (RefSeq) LOW QUALITY PROTEIN: glutamate receptor 3.6-like	--	--	--	--	--	S	Function unknown	hypothetical protein PRUPE_7G222800 [Prunus persica]
Prupe.2G077200_v2.0.a1	76	86	67	211	239	422	1.4911	2.04391	1.20052	4.58891	4.98099	8.9111	0.000156723	1.48129	up	--	--	Cellular Component: Golgi apparatus (GO:0005794);; Molecular Function: O-acetyltransferase activity (GO:0016413);;	K23877|2.0e-41|boe:106296478|K23877 xyloglucan O-acetyltransferase | (RefSeq) protein ALTERED XYLOGLUCAN 4-like	--	--	--	GDSL/SGNH-like Acyl-Esterase family found in Pmr5 and Cas1p	Protein trichome birefringence-like 36 OS=Arabidopsis thaliana OX=3702 GN=TBL36 PE=2 SV=1	S	Function unknown	protein trichome birefringence-like 36 [Prunus persica]
Prupe.2G149500_v2.0.a1	756	601	480	263	294	256	19.1548	18.4551	11.199	7.36298	7.87431	6.92991	4.49481e-07	-1.33597	down	--	--	Molecular Function: protein kinase activity (GO:0004672);; Molecular Function: ATP binding (GO:0005524);; Cellular Component: integral component of membrane (GO:0016021);;	K13416|7.3e-15|gra:105779798|K13416 brassinosteroid insensitive 1-associated receptor kinase 1 [EC:2.7.10.1 2.7.11.1] | (RefSeq) BRASSINOSTEROID INSENSITIVE 1-associated receptor kinase 1-like	MAPK signaling pathway - plant (ko04016);; Plant hormone signal transduction (ko04075);; Plant-pathogen interaction (ko04626)	[T]	Signal transduction mechanisms	Protein kinase domain	Receptor-like serine/threonine-protein kinase At2g45590 OS=Arabidopsis thaliana OX=3702 GN=At2g45590 PE=2 SV=1	T	Signal transduction mechanisms	hypothetical protein PRUPE_2G149500 [Prunus persica]
Prupe.1G563500_v2.0.a1	343	233	219	597	709	690	5.79723	4.775	3.40549	11.1628	12.6948	12.5188	8.18796e-06	1.06327	up	[G]	Carbohydrate transport and metabolism	Cellular Component: integral component of membrane (GO:0016021);; Molecular Function: transmembrane transporter activity (GO:0022857);;	K08193|6.0e-239|mdm:103420508|K08193 MFS transporter, ACS family, solute carrier family 17 (sodium-dependent inorganic phosphate cotransporter), other | (RefSeq) probable anion transporter 5	--	[G]	Carbohydrate transport and metabolism	Major Facilitator Superfamily	Probable anion transporter 5 OS=Arabidopsis thaliana OX=3702 GN=ANTR5 PE=2 SV=1	G	Carbohydrate transport and metabolism	probable anion transporter 5 [Prunus persica]
Prupe.2G005200_v2.0.a1	29356	26379	31359	6947	10257	9796	382.765	416.79	376.361	100.061	141.482	136.833	5.28209e-25	-1.8647	down	--	--	Cellular Component: cytoplasm (GO:0005737);; Biological Process: fucose metabolic process (GO:0006004);; Cellular Component: integral component of membrane (GO:0016021);; Molecular Function: transferase activity, transferring glycosyl groups (GO:0016757);;	K23280|7.5e-64|zma:103634607|K23280 rhamnogalacturonan I rhamnosyltransferase [EC:2.4.1.351] | (RefSeq) uncharacterized protein LOC103634607	--	--	--	GDP-fucose protein O-fucosyltransferase	O-fucosyltransferase 20 OS=Arabidopsis thaliana OX=3702 GN=OFUT20 PE=1 SV=1	S	Function unknown	uncharacterized protein At1g04910 [Prunus persica]
Prupe.1G261700_v2.0.a1	81	61	97	31	22	36	0.725525	0.664422	0.800091	0.302083	0.203491	0.342625	1.20856e-05	-1.48927	down	--	--	Cellular Component: integral component of membrane (GO:0016021);;	K02184|5.7e-73|sind:105170502|K02184 formin 2 | (RefSeq) formin-like protein 1	--	[TZ]	Signal transduction mechanisms;; Cytoskeleton	Formin Homology 2 Domain	Formin-like protein 4 OS=Arabidopsis thaliana OX=3702 GN=FH4 PE=1 SV=2	U	Intracellular trafficking, secretion, and vesicular transport	formin-like protein 4 [Prunus persica]
Prupe.6G343700_v2.0.a1	1796	1988	3581	762	1317	1522	68.1062	91.3142	124.978	31.8942	52.7755	61.7896	0.00207101	-1.12914	down	--	--	Cellular Component: nucleus (GO:0005634);; Biological Process: regulation of transcription, DNA-templated (GO:0006355);; Biological Process: auxin-activated signaling pathway (GO:0009734);;	K14484|9.3e-115|pper:18775025|K14484 auxin-responsive protein IAA | (RefSeq) auxin-induced protein 22B	Plant hormone signal transduction (ko04075)	--	--	AUX/IAA family	Auxin-induced protein 22B OS=Vigna radiata var. radiata OX=3916 GN=AUX22B PE=2 SV=1	K	Transcription	auxin-induced protein 22B [Prunus persica]
Prupe.3G053300_v2.0.a1	22424	21054	27007	12102	14178	13943	825.362	939.06	915.049	491.893	551.795	549.573	6.20593e-15	-1.01758	down	--	--	Cellular Component: ESCRT III complex (GO:0000815);; Cellular Component: multivesicular body (GO:0005771);; Biological Process: protein transport (GO:0015031);; Biological Process: endosome transport via multivesicular body sorting pathway (GO:0032509);; Biological Process: late endosome to vacuole transport (GO:0045324);;	K12197|9.9e-104|pavi:110769913|K12197 charged multivesicular body protein 1 | (RefSeq) ESCRT-related protein CHMP1B	Endocytosis (ko04144)	[U]	Intracellular trafficking, secretion, and vesicular transport	Snf7	ESCRT-related protein CHMP1B OS=Arabidopsis thaliana OX=3702 GN=CHMP1B PE=1 SV=1	N	Cell motility	ESCRT-related protein CHMP1B [Prunus persica]
Prupe.7G101800_v2.0.a1	124	69	92	239	1019	695	2.74255	1.85903	1.86933	5.87339	23.9997	16.5803	1.27456e-05	2.07866	up	--	--	Cellular Component: nucleus (GO:0005634);;	K11805|5.7e-197|pper:18769945|K11805 DDB1- and CUL4-associated factor 7 | (RefSeq) WD repeat-containing protein LWD1	--	[S]	Function unknown	WD domain, G-beta repeat	WD repeat-containing protein LWD1 OS=Arabidopsis thaliana OX=3702 GN=LWD1 PE=2 SV=1	S	Function unknown	WD repeat-containing protein LWD1 [Prunus persica]
Prupe.6G137400_v2.0.a1	3762	4349	5298	3439	1520	1170	197.505	276.672	256.055	199.404	84.3879	65.7544	0.00851147	-1.1653	down	--	--	Cellular Component: chloroplast (GO:0009507);; Cellular Component: photosystem I (GO:0009522);; Biological Process: photosynthetic electron transport chain (GO:0009767);; Cellular Component: integral component of membrane (GO:0016021);;	K14332|3.2e-77|pper:18775575|K14332 photosystem I subunit PsaO | (RefSeq) photosystem I subunit O	Photosynthesis (ko00195)	--	--	--	Photosystem I subunit O OS=Arabidopsis thaliana OX=3702 GN=PSAO PE=1 SV=1	S	Function unknown	photosystem I subunit O [Prunus persica]
Prupe.1G225100_v2.0.a1	687	328	401	296	213	163	27.436	15.8357	14.7169	13.0324	8.98987	6.94233	0.00205257	-1.14379	down	--	--	Cellular Component: endoplasmic reticulum (GO:0005783);; Biological Process: lipid transport (GO:0006869);; Molecular Function: lipid binding (GO:0008289);; Cellular Component: plant-type cell wall (GO:0009505);; Cellular Component: integral component of membrane (GO:0016021);; Biological Process: cuticle development (GO:0042335);; Cellular Component: anchored component of plasma membrane (GO:004…	--	--	--	--	Probable lipid transfer	Non-specific lipid transfer protein GPI-anchored 1 OS=Arabidopsis thaliana OX=3702 GN=LTPG1 PE=2 SV=1	U	Intracellular trafficking, secretion, and vesicular transport	non-specific lipid transfer protein GPI-anchored 1 [Prunus persica]
Prupe.2G190100_v2.0.a1	12493	10248	10886	4465	5433	5204	151.858	150.309	121.231	59.6693	69.6213	67.4391	7.81346e-23	-1.35919	down	--	--	Molecular Function: protein dimerization activity (GO:0046983);;	K13422|1.6e-67|spen:107028709|K13422 transcription factor MYC2 | (RefSeq) transcription factor MYC2-like	MAPK signaling pathway - plant (ko04016);; Plant hormone signal transduction (ko04075)	--	--	bHLH-MYC and R2R3-MYB transcription factors N-terminal	Transcription factor MTB1 OS=Solanum lycopersicum OX=4081 GN=MTB1 PE=1 SV=1	K	Transcription	transcription factor bHLH13 [Prunus persica]
Prupe.2G093700_v2.0.a1	1229	1336	1446	497	859	625	14.8501	19.5771	16.0876	6.62328	10.9732	8.08098	2.03741e-05	-1.18421	down	--	0	Molecular Function: protein kinase activity (GO:0004672);; Molecular Function: ATP binding (GO:0005524);; Cellular Component: integral component of membrane (GO:0016021);;	K03283|2.7e-51|qsu:112017276|K03283 heat shock 70kDa protein 1/2/6/8 | (RefSeq) heat shock cognate 70 kDa protein 2-like	Spliceosome (ko03040);; Protein processing in endoplasmic reticulum (ko04141);; Endocytosis (ko04144)	--	--	Protein kinase domain	Rust resistance kinase Lr10 OS=Triticum aestivum OX=4565 GN=LRK10 PE=2 SV=1	T	Signal transduction mechanisms	rust resistance kinase Lr10 isoform X1 [Prunus persica]
Prunus_persica_newGene_1621	82	20	52	176	185	197	0.393845	0.113424	0.229302	0.93888	0.949309	1.02311	0.000870446	1.45564	up	--	--	Molecular Function: nucleic acid binding (GO:0003676);; Molecular Function: zinc ion binding (GO:0008270);; Biological Process: DNA integration (GO:0015074);;	K11593|5.5e-65|dct:110097550|K11593 eukaryotic translation initiation factor 2C | (RefSeq) protein argonaute 1A-like	--	[R]	General function prediction only	Integrase core domain	Retrovirus-related Pol polyprotein from transposon RE1 OS=Arabidopsis thaliana OX=3702 GN=RE1 PE=2 SV=1	E	Amino acid transport and metabolism	hypothetical protein Prudu_1359S000200 [Prunus dulcis]
Prupe.6G185600_v2.0.a1	3546	2774	3107	962	1338	1189	350.297	332.082	282.487	104.94	139.73	125.743	1.68152e-22	-1.61854	down	--	--	Cellular Component: plasma membrane (GO:0005886);;	--	--	--	--	Cysteine-rich TM module stress tolerance	--	S	Function unknown	hypothetical protein PRUPE_6G185600 [Prunus persica]
Prupe.2G015100_v2.0.a1	90	70	97	205	232	222	0.607596	0.567403	0.599369	1.52371	1.65589	1.6033	5.26958e-09	1.11669	up	[J]	Translation, ribosomal structure and biogenesis	Molecular Function: aminoacyl-tRNA editing activity (GO:0002161);; Molecular Function: leucine-tRNA ligase activity (GO:0004823);; Molecular Function: ATP binding (GO:0005524);; Biological Process: leucyl-tRNA aminoacylation (GO:0006429);; Molecular Function: tRNA dihydrouridine synthase activity (GO:0017150);; Molecular Function: flavin adenine dinucleotide binding (GO:0050660);;	K01869|0.0e+00|pmum:103330449|K01869 leucyl-tRNA synthetase [EC:6.1.1.4] | (RefSeq) leucine--tRNA ligase, cytoplasmic-like	Aminoacyl-tRNA biosynthesis (ko00970)	[J]	Translation, ribosomal structure and biogenesis	tRNA synthetases class I (I, L, M and V)	Leucine--tRNA ligase, cytoplasmic OS=Arabidopsis thaliana OX=3702 GN=At1g09620 PE=1 SV=1	J	Translation, ribosomal structure and biogenesis	hypothetical protein PRUPE_2G015100 [Prunus persica]
Prupe.6G161200_v2.0.a1	101	75	112	30	46	51	7.70294	6.91458	7.84263	2.51803	3.67668	4.15888	6.52654e-05	-1.28575	down	--	--	--	--	--	--	--	--	--	--	--	hypothetical protein PRUPE_6G161200 [Prunus persica]
Prupe.4G132200_v2.0.a1	3554	3449	4050	1394	1737	1709	94.9566	111.652	99.5991	41.1341	49.0754	48.8857	1.18518e-19	-1.39279	down	--	--	Molecular Function: RNA polymerase II core promoter proximal region sequence-specific DNA binding (GO:0000978);; Cellular Component: nucleus (GO:0005634);; Biological Process: regulation of transcription, DNA-templated (GO:0006355);; Molecular Function: protein heterodimerization activity (GO:0046982);;	K08066|7.0e-132|pper:18778603|K08066 nuclear transcription factor Y, gamma | (RefSeq) nuclear transcription factor Y subunit C-2 isoform X1	--	[K]	Transcription	Core histone H2A/H2B/H3/H4	Nuclear transcription factor Y subunit C-4 OS=Oryza sativa subsp. japonica OX=39947 GN=NFYC4 PE=1 SV=1	K	Transcription	nuclear transcription factor Y subunit C-2 isoform X1 [Prunus persica]
Prupe.1G265500_v2.0.a1	7182	6126	7789	3593	3820	3681	180.346	186.387	180.037	99.6212	101.398	98.9738	2.0739e-44	-1.13848	down	[O]	Posttranslational modification, protein turnover, chaperones	Cellular Component: cytosol (GO:0005829);; Molecular Function: unfolded protein binding (GO:0051082);; Biological Process: chaperone mediated protein folding requiring cofactor (GO:0051085);; Molecular Function: chaperone binding (GO:0051087);;	K09510|7.4e-140|mdm:103451885|K09510 DnaJ homolog subfamily B member 4 | (RefSeq) dnaJ homolog subfamily B member 4	--	[O]	Posttranslational modification, protein turnover, chaperones	DnaJ C terminal domain	DnaJ protein ERDJ3B OS=Oryza sativa subsp. japonica OX=39947 GN=ERDJ3B PE=1 SV=1	O	Posttranslational modification, protein turnover, chaperones	dnaJ homolog subfamily B member 1 [Prunus persica]
Prupe.1G241300_v2.0.a1	4768	4069	6276	3545	2111	1644	81.9152	84.7178	99.256	67.264	38.3414	30.2335	0.000632925	-1.15173	down	--	--	Cellular Component: plasma membrane (GO:0005886);;	--	--	[R]	General function prediction only	WD domain, G-beta repeat	Protein JINGUBANG OS=Arabidopsis thaliana OX=3702 GN=JGB PE=1 SV=1	S	Function unknown	protein JINGUBANG [Prunus persica]
Prupe.4G069300_v2.0.a1	774	680	3264	275	379	403	5.70556	6.0752	22.1567	2.23745	2.95508	3.17714	0.000348364	-1.81518	down	--	0	Molecular Function: protein serine/threonine kinase activity (GO:0004674);; Molecular Function: ATP binding (GO:0005524);; Cellular Component: plasma membrane (GO:0005886);; Cellular Component: integral component of membrane (GO:0016021);; Biological Process: protein autophosphorylation (GO:0046777);;	K13416|9.1e-65|bna:106368734|K13416 brassinosteroid insensitive 1-associated receptor kinase 1 [EC:2.7.10.1 2.7.11.1] | (RefSeq) BRASSINOSTEROID INSENSITIVE 1-associated receptor kinase 1	MAPK signaling pathway - plant (ko04016);; Plant hormone signal transduction (ko04075);; Plant-pathogen interaction (ko04626)	--	--	Protein kinase domain	Probable LRR receptor-like serine/threonine-protein kinase At1g07650 OS=Arabidopsis thaliana OX=3702 GN=At1g07650 PE=1 SV=1	S	Function unknown	probable leucine-rich repeat receptor-like serine/threonine-protein kinase At3g14840 isoform X1 [Prunus persica]
Prupe.1G335800_v2.0.a1	122	101	126	262	302	386	4.05366	4.07452	3.86325	9.63726	10.639	13.7774	2.69254e-07	1.1786	up	--	--	Molecular Function: zinc ion binding (GO:0008270);;	--	--	--	--	PLATZ transcription factor	--	S	Function unknown	uncharacterized protein LOC18790800 [Prunus persica]
Prupe.1G540800_v2.0.a1	550	410	619	183	297	314	58.9036	53.2895	61.0627	21.6157	33.5867	35.9961	1.17689e-05	-1.14183	down	--	--	Cellular Component: integral component of membrane (GO:0016021);;	--	--	--	--	--	--	--	--	hypothetical protein PRUPE_1G540800 [Prunus persica]
Prupe.1G345200_v2.0.a1	59569	61365	78530	14522	20723	17036	653.93	816.305	793.566	176.042	240.554	200.262	8.94781e-27	-2.09026	down	--	--	Biological Process: lipid transport (GO:0006869);; Molecular Function: lipid binding (GO:0008289);; Cellular Component: integral component of membrane (GO:0016021);;	K02934|1.3e-11|zju:107422498|K02934 large subunit ribosomal protein L6e | (RefSeq) 60S ribosomal protein L6-like isoform X1	Ribosome (ko03010)	[R]	General function prediction only	C2 domain	--	S	Function unknown	tricalbin-3 [Prunus persica]
Prupe.3G020200_v2.0.a1	9	0	13	37	225	164	0.145039	0	0.208187	0.726705	4.25746	3.13944	0.00157878	1.98815	up	--	--	Cellular Component: membrane (GO:0016020);;	K20891|1.4e-96|tcc:18597777|K20891 beta-glucuronosyltransferase [EC:2.4.1.-] | (RefSeq) beta-glucuronosyltransferase GlcAT14C	--	[G]	Carbohydrate transport and metabolism	Core-2/I-Branching enzyme	Beta-glucuronosyltransferase GlcAT14A OS=Arabidopsis thaliana OX=3702 GN=GLCAT14A PE=2 SV=1	S	Function unknown	beta-glucuronosyltransferase GlcAT14C [Prunus persica]
Prupe.1G126600_v2.0.a1	12616	11430	15307	5809	6863	6527	413.674	454.106	462.037	210.316	237.935	229.152	3.86127e-23	-1.23792	down	--	--	Cellular Component: cellular_component (GO:0005575);; Cellular Component: intracellular (GO:0005622);; Cellular Component: cell (GO:0005623);; Cellular Component: nucleus (GO:0005634);; Biological Process: cell communication (GO:0007154);; Biological Process: signal transduction (GO:0007165);; Biological Process: biological_process (GO:0008150);; Biological Process: response to radiation (GO:0009…	K22376|1.5e-63|dcr:108196719|K22376 E3 ubiquitin-protein ligase KCMF1 [EC:2.3.2.27] | (RefSeq) protein DEHYDRATION-INDUCED 19 homolog 4-like	--	--	--	Stress-induced protein Di19, C-terminal	Protein DEHYDRATION-INDUCED 19 homolog 4 OS=Arabidopsis thaliana OX=3702 GN=DI19-4 PE=1 SV=1	S	Function unknown	protein DEHYDRATION-INDUCED 19 homolog 4 [Prunus persica]
Prupe.2G212900_v2.0.a1	21443	18621	21534	6684	8616	8680	457.405	481.314	422.848	157.436	194.341	198.255	3.5599e-28	-1.56029	down	--	--	Cellular Component: nucleus (GO:0005634);; Molecular Function: zinc ion binding (GO:0008270);; Biological Process: cell differentiation (GO:0030154);; Molecular Function: sequence-specific DNA binding (GO:0043565);; Biological Process: positive regulation of transcription, DNA-templated (GO:0045893);;	K09184|9.6e-30|vvi:104879571|K09184 GATA-binding protein, other eukaryote | (RefSeq) GATA transcription factor 8	--	[K]	Transcription	GATA zinc finger	GATA transcription factor 8 OS=Arabidopsis thaliana OX=3702 GN=GATA8 PE=1 SV=1	K	Transcription	GATA transcription factor 8 [Prunus persica]
Prupe.4G189800_v2.0.a1	2843	2038	2593	1492	1029	1103	60.4688	52.5155	50.7707	35.0286	23.1318	25.1091	6.02096e-10	-1.2159	down	--	--	--	--	--	--	--	Domain of unknown function (DUF4408)	--	S	Function unknown	uncharacterized protein LOC18778790 [Prunus persica]
Prupe.7G028900_v2.0.a1	1604	1740	2088	618	698	961	13.4975	17.7436	16.1724	5.74148	6.20769	8.65799	1.81398e-09	-1.42473	down	[S]	Function unknown	Molecular Function: nucleic acid binding (GO:0003676);; Molecular Function: ATP binding (GO:0005524);; Molecular Function: zinc ion binding (GO:0008270);; Molecular Function: hydrolase activity, acting on acid anhydrides, in phosphorus-containing anhydrides (GO:0016818);;	K15711|0.0e+00|pper:18769864|K15711 SWI/SNF-related matrix-associated actin-dependent regulator of chromatin subfamily A3 [EC:3.6.4.- 2.3.2.27] | (RefSeq) putative SWI/SNF-related matrix-associated actin-dependent regulator of chromatin subfamily A member 3-like 1	--	[KL]	Transcription;; Replication, recombination and repair	SNF2 family N-terminal domain	Putative SWI/SNF-related matrix-associated actin-dependent regulator of chromatin subfamily A member 3-like 1 OS=Arabidopsis thaliana OX=3702 GN=At5g05130 PE=2 SV=1	L	Replication, recombination and repair	putative SWI/SNF-related matrix-associated actin-dependent regulator of chromatin subfamily A member 3-like 1 [Prunus persica]
Prupe.7G022600_v2.0.a1	1246	1217	1337	533	466	520	20.6856	24.4794	20.4372	9.7667	8.17228	9.24535	1.68152e-22	-1.52211	down	--	--	Cellular Component: endoplasmic reticulum (GO:0005783);; Cellular Component: Golgi apparatus (GO:0005794);; Biological Process: protein targeting to membrane (GO:0006612);; Cellular Component: integral component of membrane (GO:0016021);; Biological Process: peptidyl-L-cysteine S-palmitoylation (GO:0018230);; Molecular Function: protein-cysteine S-palmitoyltransferase activity (GO:0019706);;	K18932|1.7e-95|brp:103854281|K18932 palmitoyltransferase [EC:2.3.1.225] | (RefSeq) probable protein S-acyltransferase 7	--	[R]	General function prediction only	DHHC palmitoyltransferase	Probable protein S-acyltransferase 4 OS=Arabidopsis thaliana OX=3702 GN=PAT04 PE=2 SV=1	S	Function unknown	probable protein S-acyltransferase 4 [Prunus persica]
Prupe.1G424300_v2.0.a1	89835	74633	96298	46321	47356	39327	2470.88	2487.46	2438.15	1406.89	1377.3	1158.34	1.2022e-21	-1.17131	down	--	--	Biological Process: response to chitin (GO:0010200);;	--	--	[R]	General function prediction only	C2H2-type zinc finger	Zinc finger protein ZAT10 OS=Arabidopsis thaliana OX=3702 GN=ZAT10 PE=2 SV=1	S	Function unknown	zinc finger protein ZAT10 [Prunus persica]
Prupe.6G072100_v2.0.a1	94	82	70	3	11	27	1.19069	1.25693	0.812601	0.038357	0.135213	0.358734	0.00102547	-1.91256	down	[DPM]	Cell cycle control, cell division, chromosome partitioning;; Inorganic ion transport and metabolism;; Cell wall/membrane/envelope biogenesis	Molecular Function: ferroxidase activity (GO:0004322);; Molecular Function: copper ion binding (GO:0005507);; Cellular Component: plasma membrane (GO:0005886);; Biological Process: iron ion transport (GO:0006826);; Biological Process: response to water deprivation (GO:0009414);; Biological Process: lignin catabolic process (GO:0046274);; Cellular Component: apoplast (GO:0048046);; Molecular Funct…	K05909|0.0e+00|pper:18772760|K05909 laccase [EC:1.10.3.2] | (RefSeq) laccase-2	--	[Q]	Secondary metabolites biosynthesis, transport and catabolism	Multicopper oxidase	Laccase-2 OS=Arabidopsis thaliana OX=3702 GN=LAC2 PE=2 SV=1	Q	Secondary metabolites biosynthesis, transport and catabolism	laccase-2 [Prunus persica]
Prupe.1G556100_v2.0.a1	185	160	243	109	95	104	12.8545	13.4204	15.521	8.29432	6.95872	7.71811	8.46716e-07	-1.10083	down	--	--	--	--	--	--	--	--	--	--	--	hypothetical protein PRUPE_1G556100 [Prunus persica]
Prupe.1G425900_v2.0.a1	19327	18738	22910	7384	8629	7996	420.637	494.182	458.996	177.463	198.588	186.346	1.06337e-30	-1.5468	down	--	--	Cellular Component: integral component of membrane (GO:0016021);; Biological Process: Golgi vesicle transport (GO:0048193);;	--	--	--	--	Syntaxin 6, N-terminal	--	S	Function unknown	uncharacterized protein LOC18789131 isoform X1 [Prunus persica]
Prupe.3G268100_v2.0.a1	1812	1747	1999	797	1086	1093	17.176	20.0598	17.4445	8.34368	10.8835	11.0916	5.84201e-09	-1.10075	down	--	--	Cellular Component: integral component of membrane (GO:0016021);;	--	--	--	--	Protein of unknown function (DUF1666)	--	S	Function unknown	uncharacterized protein LOC18781582 [Prunus persica]
Prupe.6G310500_v2.0.a1	20101	15935	21547	10659	9213	8402	589.574	566.366	581.772	345.219	285.717	263.882	1.26479e-19	-1.21818	down	--	--	Molecular Function: calmodulin binding (GO:0005516);; Cellular Component: nucleus (GO:0005634);; Biological Process: response to osmotic stress (GO:0006970);;	--	--	--	--	VQ motif	Calmodulin-binding protein 25 OS=Arabidopsis thaliana OX=3702 GN=CAMBP25 PE=1 SV=1	S	Function unknown	calmodulin-binding protein 25 [Prunus persica]
Prupe.1G274900_v2.0.a1	3050	2629	3185	1457	1930	1693	83.5708	87.2831	80.3265	44.0643	55.8897	49.6493	8.75234e-12	-1.00705	down	--	--	Molecular Function: ubiquitin-protein transferase activity (GO:0004842);; Molecular Function: zinc ion binding (GO:0008270);; Cellular Component: membrane (GO:0016020);; Biological Process: protein ubiquitination (GO:0016567);;	--	--	[A]	RNA processing and modification	Protein of unknown function (DUF3675)	--	O	Posttranslational modification, protein turnover, chaperones	hypothetical protein PRUPE_1G274900 [Prunus persica]
Prupe.2G298800_v2.0.a1	2887	2567	3571	1722	1621	1331	74.994	80.8029	85.392	49.3963	44.51	37.0328	3.60021e-11	-1.13555	down	--	--	--	K19747|7.8e-46|vvi:100243942|K19747 BAHD acyltransferase [EC:2.3.1.-] | (RefSeq) BAHD acyltransferase DCR	--	--	--	C2 domain	--	S	Function unknown	protein SRC2 [Prunus persica]
Prupe.3G276600_v2.0.a1	7404	7662	10479	4714	4685	4309	152.17	190.67	198.434	107.092	102.031	94.9048	6.15211e-10	-1.09189	down	--	--	--	--	--	--	--	Protein of unknown function (DUF760)	--	S	Function unknown	uncharacterized protein LOC18781580 [Prunus persica]
Prupe.1G393000_v2.0.a1	54682	50319	59775	19456	12858	10666	1251.82	1395.86	1259.66	491.825	311.251	261.458	3.21448e-15	-2.04127	down	--	--	Molecular Function: transcription factor activity, sequence-specific DNA binding (GO:0003700);; Cellular Component: nucleus (GO:0005634);; Molecular Function: sequence-specific DNA binding (GO:0043565);;	K13424|9.3e-19|bvg:104900259|K13424 WRKY transcription factor 33 | (RefSeq) WRKY transcription factor WRKY24	MAPK signaling pathway - plant (ko04016);; Plant-pathogen interaction (ko04626)	--	--	WRKY DNA -binding domain	WRKY transcription factor 18 OS=Arabidopsis thaliana OX=3702 GN=WRKY18 PE=1 SV=2	K	Transcription	WRKY transcription factor 18 [Prunus persica]
Prupe.3G278700_v2.0.a1	774	815	1428	393	501	455	30.1121	38.4029	51.1219	16.853	20.572	18.9448	3.21502e-06	-1.2924	down	--	--	Molecular Function: zinc ion binding (GO:0008270);;	--	--	[R]	General function prediction only	AN1-like Zinc finger	Zinc finger AN1 domain-containing stress-associated protein 12 OS=Arabidopsis thaliana OX=3702 GN=SAP12 PE=2 SV=2	S	Function unknown	zinc finger AN1 domain-containing stress-associated protein 12 [Prunus persica]
Prupe.7G240000_v2.0.a1	5346	4816	6517	3125	3129	2929	352.12	384.378	395.103	227.257	217.885	206.576	6.25419e-19	-1.06463	down	--	--	--	K00326|3.2e-11|ccav:112516820|K00326 cytochrome-b5 reductase [EC:1.6.2.2] | (RefSeq) NADH-cytochrome b5 reductase-like protein	Amino sugar and nucleotide sugar metabolism (ko00520)	--	--	Domain of unknown function (DUF4666)	Uncharacterized protein At1g15400 OS=Arabidopsis thaliana OX=3702 GN=At1g15400 PE=1 SV=2	S	Function unknown	uncharacterized protein At1g15400 [Prunus persica]
Prupe.1G493500_v2.0.a1	17960	15434	18479	9949	10967	8921	311.585	326.188	295.341	191.231	201.29	166.146	1.77579e-14	-1.00384	down	--	--	Molecular Function: aspartic-type endopeptidase activity (GO:0004190);; Biological Process: proteolysis (GO:0006508);; Biological Process: protein catabolic process (GO:0030163);;	K00924|5.0e-39|ini:109147280|K00924 kinase [EC:2.7.1.-] | (RefSeq) aspartic proteinase-like protein 2	--	[O]	Posttranslational modification, protein turnover, chaperones	Xylanase inhibitor N-terminal	Aspartic proteinase Asp1 OS=Oryza sativa subsp. japonica OX=39947 GN=ASP1 PE=2 SV=1	O	Posttranslational modification, protein turnover, chaperones	aspartic proteinase Asp1 isoform X1 [Prunus persica]
Prupe.3G304600_v2.0.a1	1436	1734	2182	997	725	745	15.5039	25.5321	22.0062	10.9442	8.38397	8.39317	1.29662e-06	-1.277	down	[P]	Inorganic ion transport and metabolism	Molecular Function: voltage-gated chloride channel activity (GO:0005247);; Molecular Function: nitrate:proton symporter activity (GO:0009671);; Cellular Component: plant-type vacuole membrane (GO:0009705);; Molecular Function: nitrate transmembrane transporter activity (GO:0015112);; Cellular Component: integral component of membrane (GO:0016021);; Molecular Function: transmembrane transporter ac…	K05016|0.0e+00|pper:18782947|K05016 chloride channel 7 | (RefSeq) chloride channel protein CLC-b isoform X1	--	[P]	Inorganic ion transport and metabolism	Voltage gated chloride channel	Chloride channel protein CLC-b OS=Arabidopsis thaliana OX=3702 GN=CLC-B PE=1 SV=1	P	Inorganic ion transport and metabolism	chloride channel protein CLC-b isoform X1 [Prunus persica]
Prupe.3G244700_v2.0.a1	645	245	59	13	17	12	70.1775	32.3026	5.82485	1.49575	1.92169	1.29309	2.64963e-07	-2.92214	down	--	--	--	--	--	--	--	--	--	S	Function unknown	stress-induced protein KIN2 [Prunus persica]
Prupe.7G049200_v2.0.a1	41959	33847	43678	18671	20196	16763	2105.26	2233.52	2016	1128.59	1074.74	983.896	1.40136e-31	-1.30311	down	--	--	Biological Process: response to bacterium (GO:0009617);; Biological Process: response to high light intensity (GO:0009644);;	--	--	--	--	Ataxin-2 C-terminal region	Protein EARLY RESPONSIVE TO DEHYDRATION 15 OS=Arabidopsis thaliana OX=3702 GN=ERD15 PE=1 SV=1	S	Function unknown	protein EARLY RESPONSIVE TO DEHYDRATION 15 [Prunus persica]
Prupe.1G408400_v2.0.a1	11418	10276	12478	5090	6744	5598	176.406	192.377	177.463	86.8381	110.176	92.6139	2.1605e-14	-1.17156	down	--	--	--	--	--	[L]	Replication, recombination and repair	DDE superfamily endonuclease	--	S	Function unknown	protein ALP1-like [Prunus persica]
Prupe.8G172900_v2.0.a1	12759	6284	4439	2099	3849	4066	178.396	106.474	57.1293	32.409	56.8965	60.877	0.0037535	-1.25236	down	[DPM]	Cell cycle control, cell division, chromosome partitioning;; Inorganic ion transport and metabolism;; Cell wall/membrane/envelope biogenesis	Molecular Function: ferroxidase activity (GO:0004322);; Molecular Function: copper ion binding (GO:0005507);; Cellular Component: plasma membrane (GO:0005886);; Biological Process: iron ion transport (GO:0006826);; Biological Process: iron ion homeostasis (GO:0055072);;	K19791|2.5e-199|han:110912433|K19791 iron transport multicopper oxidase | (RefSeq) L-ascorbate oxidase homolog	--	[Q]	Secondary metabolites biosynthesis, transport and catabolism	Multicopper oxidase	L-ascorbate oxidase homolog OS=Nicotiana tabacum OX=4097 PE=2 SV=1	Q	Secondary metabolites biosynthesis, transport and catabolism	L-ascorbate oxidase homolog [Prunus persica]
Prupe.3G312800_v2.0.a1	781	727	664	240	254	308	10.8871	12.2726	8.5386	3.72188	3.76245	4.64347	2.60368e-14	-1.61608	down	--	--	Molecular Function: protein dimerization activity (GO:0046983);;	K16190|1.7e-14|bdi:100843665|K16190 glucuronokinase [EC:2.7.1.43] | (RefSeq) transcription factor TDR	Pentose and glucuronate interconversions (ko00040);; Ascorbate and aldarate metabolism (ko00053);; Amino sugar and nucleotide sugar metabolism (ko00520)	--	--	Helix-loop-helix DNA-binding domain	Transcription factor ICE1 OS=Arabidopsis thaliana OX=3702 GN=SCRM PE=1 SV=1	K	Transcription	transcription factor ICE1 [Prunus persica]
Prupe.8G126000_v2.0.a1	496	720	494	59	63	59	6.34697	11.1652	5.82235	0.821642	0.84241	0.797852	2.83189e-22	-3.18356	down	[C]	Energy production and conversion	Cellular Component: mitochondrion (GO:0005739);; Cellular Component: chloroplast stroma (GO:0009570);; Biological Process: response to nitrate (GO:0010167);; Molecular Function: oxidoreductase activity (GO:0016491);; Molecular Function: heme binding (GO:0020037);; Cellular Component: apoplast (GO:0048046);; Molecular Function: iron-sulfur cluster binding (GO:0051536);;	K00366|0.0e+00|pper:18767486|K00366 ferredoxin-nitrite reductase [EC:1.7.7.1] | (RefSeq) ferredoxin--nitrite reductase, chloroplastic	Nitrogen metabolism (ko00910)	[P]	Inorganic ion transport and metabolism	Nitrite and sulphite reductase 4Fe-4S domain	Ferredoxin--nitrite reductase, chloroplastic OS=Betula pendula OX=3505 GN=NIR1 PE=2 SV=1	C	Energy production and conversion	ferredoxin--nitrite reductase, chloroplastic [Prunus persica]
Prupe.1G446400_v2.0.a1	247	255	275	111	79	63	10.9617	13.6899	11.2261	5.42797	3.69902	2.95897	4.10901e-08	-1.70818	down	--	--	Molecular Function: protein phosphatase inhibitor activity (GO:0004864);; Cellular Component: nucleus (GO:0005634);; Cellular Component: cytoplasm (GO:0005737);; Biological Process: abscisic acid-activated signaling pathway (GO:0009738);; Molecular Function: abscisic acid binding (GO:0010427);; Molecular Function: signaling receptor activity (GO:0038023);; Biological Process: regulation of protei…	--	--	--	--	Polyketide cyclase / dehydrase and lipid transport	--	S	Function unknown	lachrymatory-factor synthase [Prunus persica]
Prupe.2G323800_v2.0.a1	7736	6423	7163	2408	3303	3026	308.952	310.855	263.334	106.163	139.459	129.413	1.04354e-20	-1.48095	down	[G]	Carbohydrate transport and metabolism	Molecular Function: ATP binding (GO:0005524);; Biological Process: D-gluconate catabolic process (GO:0046177);; Molecular Function: gluconokinase activity (GO:0046316);;	K00851|1.7e-97|pper:18787683|K00851 gluconokinase [EC:2.7.1.12] | (RefSeq) probable gluconokinase	Pentose phosphate pathway (ko00030);; Carbon metabolism (ko01200)	[G]	Carbohydrate transport and metabolism	Shikimate kinase	Gluconokinase OS=Arabidopsis thaliana OX=3702 GN=At2g16790 PE=2 SV=2	G	Carbohydrate transport and metabolism	probable gluconokinase [Prunus persica]
Prupe.5G117000_v2.0.a1	39920	32315	35513	16981	17507	17225	846.973	831.479	691.738	397.472	393.933	391.541	3.61578e-35	-1.27032	down	--	--	Molecular Function: transcription regulatory region sequence-specific DNA binding (GO:0000976);; Molecular Function: transcription factor activity, sequence-specific DNA binding (GO:0003700);; Cellular Component: nucleus (GO:0005634);; Molecular Function: sequence-specific DNA binding (GO:0043565);;	K16225|2.5e-17|csat:104760397|K16225 probable WRKY transcription factor 52 | (RefSeq) disease resistance protein RRS1-like	Plant-pathogen interaction (ko04626)	--	--	WRKY DNA -binding domain	Probable WRKY transcription factor 53 OS=Arabidopsis thaliana OX=3702 GN=WRKY53 PE=1 SV=1	K	Transcription	probable WRKY transcription factor 53 [Prunus persica]
Prupe.6G131800_v2.0.a1	1556	1449	3128	854	1089	621	19.919	22.4939	36.902	12.0555	14.7483	8.50508	0.000198297	-1.31658	down	--	--	Cellular Component: membrane (GO:0016020);; Cellular Component: integral component of membrane (GO:0016021);;	K20890|8.7e-52|oeu:111370894|K20890 xylan alpha-glucuronosyltransferase [EC:2.4.1.-] | (RefSeq) UDP-glucuronate:xylan alpha-glucuronosyltransferase 1-like	--	[R]	General function prediction only	Domain of unknown function	--	S	Function unknown	ankyrin repeat-containing protein NPR4 isoform X1 [Prunus persica]
Prupe.2G326600_v2.0.a1	19336	20018	22775	8244	9097	9815	127.813	158.967	137.751	60.5383	63.7241	69.41	5.52336e-20	-1.40002	down	[N]	Cell motility	Cellular Component: Golgi apparatus (GO:0005794);; Cellular Component: trans-Golgi network (GO:0005802);; Cellular Component: plasma membrane (GO:0005886);; Biological Process: plant-type primary cell wall biogenesis (GO:0009833);; Cellular Component: integral component of membrane (GO:0016021);; Molecular Function: cellulose synthase (UDP-forming) activity (GO:0016760);; Biological Process: cell…	K20924|0.0e+00|pper:18786425|K20924 cellulose synthase-like protein [EC:2.4.1.-] | (RefSeq) cellulose synthase-like protein D3	--	--	--	Cellulose synthase	Cellulose synthase-like protein D3 OS=Arabidopsis thaliana OX=3702 GN=CSLD3 PE=1 SV=1	M	Cell wall/membrane/envelope biogenesis	cellulose synthase-like protein D3 [Prunus persica]
Prupe.6G174300_v2.0.a1	161	136	188	54	49	53	5.86102	5.96497	6.30028	2.17039	1.85678	2.04902	2.1495e-15	-1.77548	down	--	--	--	--	--	--	--	F-box-like	--	--	--	hypothetical protein PRUPE_6G174300 [Prunus persica]
Prupe.3G241700_v2.0.a1	273	86	148	492	1696	1508	5.96388	2.27872	2.97602	11.8847	39.2455	35.3481	6.91341e-06	2.15851	up	[M]	Cell wall/membrane/envelope biogenesis	Molecular Function: 3-beta-hydroxy-delta5-steroid dehydrogenase activity (GO:0003854);; Biological Process: steroid biosynthetic process (GO:0006694);; Molecular Function: oxidoreductase activity (GO:0016491);; Molecular Function: oxidoreductase activity, acting on the CH-OH group of donors, NAD or NADP as acceptor (GO:0016616);;	K09753|1.9e-35|ppp:112293893|K09753 cinnamoyl-CoA reductase [EC:1.2.1.44] | (RefSeq) cinnamoyl-CoA reductase 1-like	Phenylpropanoid biosynthesis (ko00940)	[V]	Defense mechanisms	3-beta hydroxysteroid dehydrogenase/isomerase family	Cinnamoyl-CoA reductase-like SNL6 OS=Oryza sativa subsp. japonica OX=39947 GN=SNL6 PE=3 SV=1	M	Cell wall/membrane/envelope biogenesis	cinnamoyl-CoA reductase-like SNL6 [Prunus persica]
Prupe.5G123200_v2.0.a1	55641	52601	68052	26106	30168	25535	1133.46	1298.1	1275.83	588.167	650.409	557.506	2.94336e-20	-1.30671	down	--	--	--	K10638|6.6e-13|psom:113321800|K10638 E3 ubiquitin-protein ligase UHRF1 [EC:2.3.2.27] | (RefSeq) uncharacterized protein LOC113321800 isoform X1	--	--	--	Development and cell death domain	DCD domain-containing protein NRP-B OS=Glycine max OX=3847 GN=NRP-B PE=2 SV=1	S	Function unknown	B2 protein [Prunus persica]
Prupe.8G034200_v2.0.a1	538	563	622	393	147	115	12.9391	16.4042	13.7719	10.4253	3.74009	2.95523	0.0068204	-1.32808	down	--	--	--	--	--	--	--	ABA/WDS induced protein	--	--	--	glycine-rich cell wall structural protein 1.0 [Prunus persica]
Prupe.2G243800_v2.0.a1	4616	3664	5880	2358	1274	2854	223.59	215.082	262.208	126.135	65.2564	148.009	0.000125539	-1.23457	down	[O]	Posttranslational modification, protein turnover, chaperones	Biological Process: response to reactive oxygen species (GO:0000302);; Biological Process: protein folding (GO:0006457);; Biological Process: response to heat (GO:0009408);; Biological Process: response to salt stress (GO:0009651);; Biological Process: response to hydrogen peroxide (GO:0042542);; Molecular Function: protein self-association (GO:0043621);; Molecular Function: unfolded protein bind…	K13993|1.8e-81|pper:18786213|K13993 HSP20 family protein | (RefSeq) 18.1 kDa class I heat shock protein	Protein processing in endoplasmic reticulum (ko04141)	[O]	Posttranslational modification, protein turnover, chaperones	Hsp20/alpha crystallin family	18.1 kDa class I heat shock protein OS=Arabidopsis thaliana OX=3702 GN=HSP18.1 PE=1 SV=1	O	Posttranslational modification, protein turnover, chaperones	18.1 kDa class I heat shock protein [Prunus persica]
Prupe.4G255600_v2.0.a1	262	230	347	1173	4333	3815	5.61318	5.96007	6.84217	27.7714	98.2874	87.632	5.13051e-11	2.75317	up	--	--	Molecular Function: hydrolase activity, hydrolyzing O-glycosyl compounds (GO:0004553);; Biological Process: carbohydrate metabolic process (GO:0005975);; Cellular Component: anchored component of plasma membrane (GO:0046658);;	K19891|8.0e-61|crb:17886892|K19891 glucan endo-1,3-beta-glucosidase 1/2/3 [EC:3.2.1.39] | (RefSeq) glucan endo-1,3-beta-glucosidase 3	Starch and sucrose metabolism (ko00500)	--	--	Glycosyl hydrolases family 17	Glucan endo-1,3-beta-glucosidase OS=Vitis vinifera OX=29760 GN=VIT_06s0061g00120 PE=1 SV=2	G	Carbohydrate transport and metabolism	glucan endo-1,3-beta-glucosidase [Prunus persica]
Prupe.8G098600_v2.0.a1	70602	41693	45375	5682	4808	7164	2249.08	1607.34	1333.23	198.767	161.307	245.219	1.51904e-46	-3.22634	down	--	--	--	--	--	--	--	Organ specific protein	Organ-specific protein P4 OS=Pisum sativum OX=3888 PE=2 SV=1	S	Function unknown	hypothetical protein PRUPE_8G098600 [Prunus persica]
Prupe.1G363200_v2.0.a1	6603	5798	7397	4051	3398	3834	92.4837	98.3107	95.3094	62.7111	50.3576	57.5064	4.65444e-17	-1.01757	down	--	--	Cellular Component: endoplasmic reticulum (GO:0005783);; Biological Process: lipid transport (GO:0006869);; Molecular Function: lipid binding (GO:0008289);; Cellular Component: integral component of membrane (GO:0016021);;	K03511|4.3e-21|apro:F751_1873|K03511 DNA polymerase kappa [EC:2.7.7.7] | (RefSeq) DNA polymerase kappa	--	[R]	General function prediction only	C2 domain	Synaptotagmin-2 OS=Arabidopsis thaliana OX=3702 GN=SYT2 PE=2 SV=1	S	Function unknown	synaptotagmin-2 [Prunus persica]
Prupe.1G232500_v2.0.a1	125	81	124	247	460	507	1.57969	1.23553	1.44488	3.44679	6.16329	6.87943	4.57762e-06	1.5333	up	[IQ]	Lipid transport and metabolism;; Secondary metabolites biosynthesis, transport and catabolism	Cellular Component: peroxisome (GO:0005777);; Biological Process: jasmonic acid biosynthetic process (GO:0009695);; Molecular Function: CoA-ligase activity (GO:0016405);;	K01904|1.7e-172|vvi:100268159|K01904 4-coumarate--CoA ligase [EC:6.2.1.12] | (RefSeq) 4-coumarate--CoA ligase-like 9	Ubiquinone and other terpenoid-quinone biosynthesis (ko00130);; Phenylpropanoid biosynthesis (ko00940)	[I]	Lipid transport and metabolism	AMP-binding enzyme	4-coumarate--CoA ligase-like 9 OS=Arabidopsis thaliana OX=3702 GN=4CLL9 PE=1 SV=2	IQ	Lipid transport and metabolism;; Secondary metabolites biosynthesis, transport and catabolism	4-coumarate--CoA ligase-like 9 [Prunus persica]
Prupe.6G275500_v2.0.a1	2476	3070	4020	769	972	1085	71.483	107.423	106.862	24.5055	29.6606	33.5534	3.07381e-14	-1.89312	down	--	--	Molecular Function: structural molecule activity (GO:0005198);; Cellular Component: plasma membrane (GO:0005886);; Biological Process: intracellular protein transport (GO:0006886);; Cellular Component: clathrin vesicle coat (GO:0030125);; Cellular Component: clathrin coat of trans-Golgi network vesicle (GO:0030130);; Cellular Component: clathrin coat of coated pit (GO:0030132);; Molecular Functio…	K04645|4.2e-30|bna:106370661|K04645 clathrin light chain B | (RefSeq) clathrin light chain 2	Endocytosis (ko04144)	--	--	Clathrin light chain	Clathrin light chain 3 OS=Arabidopsis thaliana OX=3702 GN=At3g51890 PE=1 SV=1	U	Intracellular trafficking, secretion, and vesicular transport	clathrin light chain 2 [Prunus persica]
Prupe.7G022500_v2.0.a1	4771	4857	4950	3650	2234	1864	85.6988	105.715	81.8485	72.4007	42.4296	35.8479	0.00101834	-1.0602	down	[F]	Nucleotide transport and metabolism	Biological Process: photosynthesis (GO:0015979);; Biological Process: chlorophyll biosynthetic process (GO:0015995);; Molecular Function: metal ion binding (GO:0046872);; Molecular Function: magnesium-protoporphyrin IX monomethyl ester (oxidative) cyclase activity (GO:0048529);;	K04035|2.9e-235|pper:18770050|K04035 magnesium-protoporphyrin IX monomethyl ester (oxidative) cyclase [EC:1.14.13.81] | (RefSeq) magnesium-protoporphyrin IX monomethyl ester [oxidative] cyclase, chloroplastic	Porphyrin and chlorophyll metabolism (ko00860)	--	--	Rubrerythrin	Magnesium-protoporphyrin IX monomethyl ester [oxidative] cyclase, chloroplastic OS=Gossypium hirsutum OX=3635 GN=CRD1 PE=2 SV=2	H	Coenzyme transport and metabolism	unnamed protein product [Prunus armeniaca]
Prupe.6G043300_v2.0.a1	46377	38794	49449	20616	21898	20142	747.287	757.477	733.453	366.822	373.108	347.542	3.0399e-57	-1.31228	down	[T]	Signal transduction mechanisms	Molecular Function: protein serine/threonine kinase activity (GO:0004674);; Molecular Function: ATP binding (GO:0005524);; Biological Process: signal transduction (GO:0007165);;	K12761|1.2e-256|pper:18773427|K12761 carbon catabolite-derepressing protein kinase [EC:2.7.11.1] | (RefSeq) CBL-interacting serine/threonine-protein kinase 11	--	[T]	Signal transduction mechanisms	Protein kinase domain	CBL-interacting serine/threonine-protein kinase 11 OS=Arabidopsis thaliana OX=3702 GN=CIPK11 PE=1 SV=1	T	Signal transduction mechanisms	CBL-interacting serine/threonine-protein kinase 11 [Prunus persica]
Prupe.8G172100_v2.0.a1	31	17	17	82	68	81	2.7294	1.74801	1.39681	8.05432	6.33961	7.74869	0.000191406	1.4407	up	--	--	Cellular Component: vacuole (GO:0005773);;	--	--	[T]	Signal transduction mechanisms	--	Serine/threonine-protein kinase ZRK7 OS=Arabidopsis thaliana OX=3702 GN=ZRK7 PE=2 SV=1	S	Function unknown	hypothetical protein PRUPE_8G172100 [Prunus persica]
Prupe.2G057600_v2.0.a1	689	815	828	342	418	270	4.62897	6.53245	4.91276	2.44175	2.9227	1.99329	1.73401e-06	-1.33638	down	--	--	Biological Process: signal transduction (GO:0007165);; Molecular Function: ADP binding (GO:0043531);;	K00695|3.3e-159|mtr:MTR_6g478030|K00695 sucrose synthase [EC:2.4.1.13] | (RefSeq) sucrose synthase	Starch and sucrose metabolism (ko00500)	--	--	TIR domain	TMV resistance protein N OS=Nicotiana glutinosa OX=35889 GN=N PE=1 SV=1	S	Function unknown	TMV resistance protein N [Prunus persica]
Prupe.1G087900_v2.0.a1	869	591	1082	2524	2522	1475	11.9622	9.86148	13.7134	38.4005	36.7413	21.7479	0.000211152	1.09944	up	[IQ]	Lipid transport and metabolism;; Secondary metabolites biosynthesis, transport and catabolism	Molecular Function: CoA-ligase activity (GO:0016405);;	K01904|0.0e+00|pper:18792923|K01904 4-coumarate--CoA ligase [EC:6.2.1.12] | (RefSeq) 4-coumarate--CoA ligase 2	Ubiquinone and other terpenoid-quinone biosynthesis (ko00130);; Phenylpropanoid biosynthesis (ko00940)	[I]	Lipid transport and metabolism	AMP-binding enzyme	4-coumarate--CoA ligase 1 OS=Nicotiana tabacum OX=4097 GN=4CL1 PE=2 SV=1	IQ	Lipid transport and metabolism;; Secondary metabolites biosynthesis, transport and catabolism	4-coumarate--CoA ligase 2 [Prunus persica]
Prupe.5G153400_v2.0.a1	526	516	718	416	166	164	5.21585	6.18536	6.54801	4.5416	1.72207	1.72935	0.00490312	-1.24531	down	[T]	Signal transduction mechanisms	Molecular Function: protein kinase activity (GO:0004672);; Molecular Function: ATP binding (GO:0005524);; Cellular Component: plasma membrane (GO:0005886);; Cellular Component: plasmodesma (GO:0009506);; Cellular Component: integral component of membrane (GO:0016021);; Biological Process: protein autophosphorylation (GO:0046777);;	K13435|1.0e-36|spen:107018783|K13435 serine/threonine-protein kinase Pto | (RefSeq) receptor-like protein kinase HERK 1 isoform X2	Plant-pathogen interaction (ko04626)	--	--	Protein kinase domain	Probable inactive leucine-rich repeat receptor-like protein kinase At3g03770 OS=Arabidopsis thaliana OX=3702 GN=At3g03770 PE=1 SV=1	S	Function unknown	probable inactive leucine-rich repeat receptor-like protein kinase At3g03770 [Prunus persica]
Prupe.8G065700_v2.0.a1	1420	1275	910	167	435	629	83.2863	90.5919	49.1388	10.7687	26.9482	39.4758	0.00139472	-1.5018	down	--	--	--	--	--	--	--	--	--	--	--	hypothetical protein PRUPE_8G065700 [Prunus persica]
Prupe.8G150700_v2.0.a1	97	35	84	175	490	368	1.58143	0.68929	1.2612	3.15332	8.44372	6.42501	0.000169247	1.73431	up	[G]	Carbohydrate transport and metabolism	Molecular Function: UDP-glycosyltransferase activity (GO:0008194);; Cellular Component: intracellular membrane-bounded organelle (GO:0043231);; Molecular Function: quercetin 3-O-glucosyltransferase activity (GO:0080043);; Molecular Function: quercetin 7-O-glucosyltransferase activity (GO:0080044);;	K13691|4.9e-260|pmum:103335041|K13691 pathogen-inducible salicylic acid glucosyltransferase [EC:2.4.1.-] | (RefSeq) UDP-glycosyltransferase 74G1-like	--	[GC]	Carbohydrate transport and metabolism;; Energy production and conversion	UDP-glucoronosyl and UDP-glucosyl transferase	UDP-glycosyltransferase 74G1 OS=Stevia rebaudiana OX=55670 GN=UGT74G1 PE=1 SV=1	S	Function unknown	UDP-glycosyltransferase 74G1 isoform X2 [Prunus persica]
Prupe.6G341900_v2.0.a1	926	434	723	324	317	321	20.0176	11.36	14.3954	7.7191	7.24739	7.42127	9.7818e-08	-1.2463	down	[R]	General function prediction only	--	K01456|4.0e-145|pper:18774423|K01456 peptide-N4-(N-acetyl-beta-glucosaminyl)asparagine amidase [EC:3.5.1.52] | (RefSeq) peptide-N(4)-(N-acetyl-beta- glucosaminyl)asparagine amidase isoform X1	Protein processing in endoplasmic reticulum (ko04141)	[C]	Energy production and conversion	Aldo/keto reductase family	Probable aldo-keto reductase 1 OS=Glycine max OX=3847 GN=AKR1 PE=2 SV=1	C	Energy production and conversion	probable aldo-keto reductase 1 isoform X1 [Prunus persica]
Prupe.2G276700_v2.0.a1	2361	2399	2982	1374	1574	1422	75.1104	92.4796	87.3255	48.2643	52.9499	48.4472	1.97593e-10	-1.02954	down	--	--	Cellular Component: integral component of membrane (GO:0016021);;	--	--	--	--	PLAC8 family	Cell number regulator 6 OS=Zea mays OX=4577 GN=CNR6 PE=2 SV=1	S	Function unknown	cell number regulator 6 [Prunus persica]
[truncated: 700 more rows]

## Sheet: T24 vs. C24.DEG.final
ID	C24-1_Count	C24-3_Count	C24-2_Count	T24-1_Count	T24-3_Count	T24-2_Count	C24-1_FPKM	C24-3_FPKM	C24-2_FPKM	T24-1_FPKM	T24-3_FPKM	T24-2_FPKM	FDR	log2FC	regulated	COG_class	COG_class_annotation	GO_annotation	KEGG_annotation	KEGG_pathway_annotation	KOG_class	KOG_class_annotation	Pfam_annotation	Swiss-Prot_annotation	eggNOG_class	eggNOG_class_annotation	NR_annotation
[truncated: 592 more rows]

[truncated: 3 more sheets: T36 vs. C36.DEG.final, T48 vs. C48.DEG.final, T60 vs. C60.DEG.final]
