# Supplementary material for: Transcriptomic and sugar metabolic analysis reveals molecular mechanisms of peach gummosis in response to Neofusicoccum parvum infection
Source: Front Plant Sci. 2024 Oct 11;15:1478055. doi: 10.3389/fpls.2024.1478055 (PMC11503026; doi:10.3389/fpls.2024.1478055)
Supplement: Supplementary file 1 [file DataSheet1.zip › Data Sheet 1/Table 3.XLSX]

## Sheet: sheet1
Table S3 The 13 metabolites content detected by sugar metabolomics in Mock and N. Parvum infection groups at different stages
Index	Compounds	T12-1(mg/g)	T12-2(mg/g)	T12-3(mg/g)	C12-1(mg/g)	C12-2(mg/g)	C12-3(mg/g)	T24-1(mg/g)	T24-2(mg/g)	T24-3(mg/g)	C24-1(mg/g)	C24-2(mg/g)	C24-3(mg/g)	T36-1(mg/g)	T36-2(mg/g)	T36-3(mg/g)	C36-1(mg/g)	C36-2(mg/g)	C36-3(mg/g)	T48-1(mg/g)	T48-2(mg/g)	T48-3(mg/g)	C48-1(mg/g)	C48-2(mg/g)	C48-3(mg/g)	T60-1(mg/g)	T60-2(mg/g)	T60-3(mg/g)	C60-1(mg/g)	C60-2(mg/g)	C60-3(mg/g)	Fold change(T12 vs. C12)	Fold change(T24 vs. C24)	Fold change(T36 vs. C36)	Fold change(T48vs. C48)	Fold change(T60 vs. C60)
Mal	Maltose	0.480634497	0.495602255	0.458933078	0.337574787	0.37979742	0.432818737	0.448236934	0.446584772	0.542092819	0.300084494	0.309304044	0.280358974	0.312649013	0.359374938	0.353304835	0.291778547	0.280652386	0.294517986	0.24736162	0.267169246	0.279986254	0.172443217	0.183595837	0.178446684	0.214791687	0.235502383	0.212628242	0.129170639	0.123202147	0.132084037	1.24777	1.61497	1.18269	1.48651	1.72431
Suc	Sucrose	21.0794661	19.6072168	20.4707457	18.8384192	19.4085045	21.5755601	19.2873868	18.6726091	21.6351734	18.8014786	18.5901548	17.719073	18.3777949	15.4141588	19.3938524	24.9937716	22.9174294	22.3344296	19.3024108	20.6152771	19.4107609	22.7765504	22.5407334	23.0391774	17.0787434	18.6864824	17.4341018	21.764907	21.9582235	23.749442	1.02232	1.08137	0.75714	0.867927	0.788459
Tre	Trehalose	0.00909995893	0.00857351102	0.0075633652	0.00765690845	0.00574585762	0.00647415479	0.00594753609	0.00820365482	0.0063717831	0.00748201632	0.00916792811	0.00822546351	0.00862031777	0.0114011183	0.0116219847	0.00862457736	0.00590555015	0.00691886948	0.00888746384	0.0125012082	0.0111613353	0.00968988372	0.0116105649	0.00987816967	0.0122479652	0.0130567588	0.0119418444	0.00700012066	0.00644780869	0.0065291606	1.26966	0.825031	1.47529	1.04398	1.86446
Lac	Lactose	0.00551956879	0.00628617119	0.00642826004	0.00808404202	0.00680068801	0.00688804481	0.00770990543	0.00666517766	0.00688764045	0.00831080173	0.00885266101	0.00902889546	0.00831759268	0.00695462806	0.00668958779	0.0119516955	0.0109484129	0.0129131141	0.00693876567	0.00884892661	0.0085829946	0.0128301744	0.0128821804	0.0132400617	0.00642633156	0.00814571973	0.0064279731	0.01251819	0.0121816301	0.0129679961	0.837468	0.811791	0.613232	0.625653	0.557506
Ara	L-Arabinose	0.0264098563	0.0249148129	0.0288977055	0.0257056528	0.0279816531	0.0264336049	0.0235739174	0.0255429442	0.0248449438	0.0262918867	0.0284399401	0.0286001972	0.0308117477	0.0337335996	0.0338882443	0.0327420662	0.0282101266	0.033232888	0.0337014465	0.0339251123	0.0352926853	0.0353067829	0.0374216056	0.0379539332	0.0391329145	0.0399355577	0.0376872238	0.0335086978	0.0316452904	0.036970985	1.00127	0.887556	1.04511	0.929862	1.14326
Fru	D-Fructose	3.20868583	3.03780625	3.05063098	3.05694847	3.27438127	3.51356415	3.96951717	4.13301523	5.37244748	4.26494479	4.46967549	4.30706114	4.27890226	4.2311333	4.53923664	6.80324271	6.66839338	7.96982528	4.67490839	5.1942686	5.20488954	6.185	6.41627354	6.07481748	5.14366361	5.6864633	5.16186359	5.52034188	5.22192289	5.78757885	0.94436	1.03322	0.6086	0.807132	0.967462
Fuc	L-Fucose	0.0188392197	0.0190633521	0.0175938623	0.0199975788	0.0199772575	0.0182792872	0.0193499054	0.0195638173	0.0208932096	0.0209495919	0.0198595507	0.0207228797	0.0202336062	0.0201715427	0.0189395216	0.0211616411	0.0195499513	0.0222752312	0.0195596914	0.0190496855	0.0218403535	0.0217982558	0.0212507433	0.0227553728	0.0238563557	0.0221300286	0.0203809798	0.0174711111	0.0196335774	0.022277147	0.952661	0.971964	0.942176	0.918628	1.11764
Gal	D-Galactose	0.133140452	0.135727114	0.138964627	0.168952476	0.169053225	0.173254582	0.151770035	0.150808731	0.148855887	0.17353663	0.178604094	0.199211045	0.165342321	0.160622466	0.19173944	0.229316856	0.209125609	0.225942446	0.172665381	0.164771043	0.176366814	0.200145349	0.190502676	0.18290838	0.182133204	0.170704099	0.172958886	0.18572549	0.177948267	0.198783115	0.7977	0.818778	0.779223	0.89582	0.93482
Glu	Glucose	3.37864476	3.71694516	3.3907457	3.1163982	3.2982322	3.58668024	4.62576406	4.6537868	5.91355154	4.64426308	4.74308537	4.26700197	4.23790082	4.78230654	4.76352163	6.66534849	6.5806816	7.32661871	5.42900675	5.83245132	5.93920471	7.24579457	7.20810704	7.00008226	5.07992267	5.74732126	5.50768492	6.17721468	6.03880918	6.61933042	1.0485	1.11269	0.670003	0.801747	0.867248
Inositol	Inositol	2.14843943	2.36705279	2.1283174	1.86131666	1.8647549	1.87720774	1.89419612	1.8911269	1.93248657	2.125012	2.16601098	2.05319527	2.27813192	2.2035347	2.3581883	1.94998122	1.84795716	1.9011778	2.02919961	2.07360959	2.0133137	2.5623062	2.42370664	2.5114653	2.16477525	2.24106768	2.03955812	1.8844364	2.17040508	2.23660359	1.1857	0.901263	1.20016	0.815757	1.02447
Rha	L-Rhamnose	0.0668482546	0.0654039979	0.0678745698	0.0585934967	0.0594085045	0.0704828921	0.0667223494	0.0687285279	0.0684263801	0.0595838694	0.0656902646	0.063521499	0.0641014925	0.0721981028	0.0719619338	0.0602275828	0.0659729309	0.0701901336	0.0740381871	0.0770795806	0.0745618066	0.0617562016	0.0627661051	0.0591876607	0.0868829386	0.0856259295	0.0815477426	0.062096732	0.0580761347	0.0616073751	1.06177	1.07988	1.06045	1.22846	1.3976
Sorbitol	D-Sorbitol	34.5661191	34.9025115	34.0544933	33.250025	36.538366	36.9071283	34.1849676	33.2456853	37.6044944	35.1788766	34.5010484	34.5808679	30.4360135	27.6025961	31.6378626	37.2502224	34.4011685	36.7975334	25.8561234	26.9098352	26.8068729	28.6804264	27.2777007	29.4147044	22.8554857	25.5397521	22.7521614	26.5526395	28.4552465	30.4586123	0.970267	1.00743	0.826901	0.932063	0.83246
Xylitol	Xylitol	0.0374667351	0.0328848795	0.0351544933	0.0383869935	0.042229527	0.0445405295	0.03027556	0.0270753299	0.0339103078	0.0337277004	0.0328932601	0.0352715976	0.0224693308	0.0229294059	0.0255788295	0.0335187346	0.0318401168	0.0337884892	0.021100675	0.0209645532	0.0223277369	0.0224104651	0.0259050545	0.028991671	0.0256587724	0.0246009533	0.0232512968	0.0208943188	0.0240874573	0.0246026201	0.84299	0.895661	0.71588	0.832949	1.05643
